# Supplementary material for: Self-selection of food ingredients and agricultural by-products by the house cricket, Acheta domesticus (Orthoptera: Gryllidae): A holistic approach to develop optimized diets
Source: PLoS One. 2020 Jan 24;15(1):e0227400. doi: 10.1371/journal.pone.0227400 (PMC6980616; doi:10.1371/journal.pone.0227400)
Supplement: S1 Data — (CSV) [file pone.0227400.s003.csv]

Diet	Repetition	Food C-6Wk	Dry Frass-6Wk	AssimF-6Wk	Live W-6Wk	Dry W-6Wk	Food C-7Wk	Dry Frass-7Wk	AssimF-7Wk	Live W-7Wk	Dry W-7Wk	LWG-6-7Wk	DWG-6-7Wk	ECI-6Wk	ECI-7Wk	ECA-6Wk	ECA-7Wk	Adults	Last Instars	S-Nymph	Live Crickets	% Adults	Adult-LW	LI-LW	SN-LW	Adult-DW	LI-DW	SN-DW	Adult-Ind-W	LI-Ind-LW	Adult-%-DW	LI-%-DW	% Food Assimilation 7Wk
D1	3	145.142	57.82	87.322	118.16	27.06787498	195.608	22.38	115.408	127.75	37.37209498	9.59	10.30422	0.186492366	0.191056066	0.309977726	0.323825861	243	167	4	414	58.69565217	81.26	47.93	0.5	24.2	13.17	0.11	334.4032922	287.005988	29.81786857	27.47757146	58.99963192
D1	5	146.858	59.7	87.158	115.96	26.56407498	210.846	26.73	124.416	140.89	39.55809498	24.93	12.99402	0.180882723	0.187616056	0.304780685	0.317950223	198	296	19	513	38.59649123	63.62	76.72	1.89	18.5	20.78	0.43	321.3131313	259.1891892	29.06318768	27.08550574	59.00799636
D1	6	125.577	55.82	69.757	102.52	23.48631498	210.82	36.27	118.73	140.31	40.27409498	37.79	16.78778	0.187027202	0.191035457	0.336687572	0.339207403	202	234	18	454	44.49339207	67.91	71.62	1.75	19.8	20.24	0.4	336.1881188	306.0683761	29.12236784	28.25467746	56.31818613
D1	7	123.168	51.39	71.778	100.82	23.09701498	183.244	24.71	107.144	126.5	35.73809498	25.68	12.64108	0.187524479	0.195030096	0.321784042	0.333551995	165	266	7	438	37.67123288	53.46	73.13	0.81	15.7	20.03	0.19	324	274.924812	29.3060232	27.38684534	58.47067298
D1	8	162.785	71.15	91.635	124.11	28.43042498	236.191	31.21	133.831	147.02	40.94209498	22.91	12.51167	0.174650152	0.173343163	0.310257271	0.305923852	239	265	8	512	46.6796875	74.72	73.29	0.82	21.3	19.6	0.21	312.6359833	276.5660377	28.47698073	26.74307545	56.66219289
D1	9	162.785	70.99	91.795	129.55	29.67618498	225.404	26.5	127.914	143.35	40.79809498	13.8	11.12191	0.182302946	0.180999871	0.323287597	0.318949411	246	225	9	480	51.25	81.22	61.3	1.09	24.1	16.62	0.26	330.1626016	272.4444444	29.62324551	27.11256118	56.7487711
D1	10	145.935	59.32	86.615	119.69	27.43155983	217.628	29.98	128.328	151.02	42.28809498	31.33	14.85653515	0.187971082	0.194313668	0.316706804	0.329531318	235	275	25	535	43.92523365	73.2	75.53	2.28	21.2	20.71	0.54	311.4893617	274.6545455	28.93442623	27.41956838	58.96667708
D1	11	124.741	51.7	73.041	97.66	22.37337498	176.949	22.14	103.109	114.1	30.99809498	16.44	8.62472	0.179358631	0.175180956	0.30631255	0.300634232	123	303	32	458	26.8558952	35.44	74.17	3.31	10.3	20.04	0.8	288.1300813	244.7854786	29.06320542	27.01901038	58.27046211
D1	12		0				199.993	86.37	113.623	127.57	32.87809498				0.164396229		0.289361265	252	164	1	417	60.43165468	81.93	46.2	0.1	21.3	11.66	0.02	325.1190476	281.7073171	26.04662517	25.23809524	56.81348847
D1	13		0				185.131	68.51	116.621	126.83	31.97809498				0.172732254		0.274205289	142	354	21	517	27.46615087	39.15	86.67	1.67	10	21.71	0.37	275.7042254	244.8305085	25.6449553	25.04903658	62.99377198
D1	14		0				158.134	69.66	88.474	132.54	34.11809498				0.215754329		0.38562849	239	229	11	479	49.89561587	73.22	58.85	1.13	19.4	14.63	0.26	306.3598326	256.9868996	26.45452062	24.85981308	55.94875232
D1	15		0				185.111	71.45	113.661	134.54	37.97809498				0.205163902		0.334134795	152	289	7	448	33.92857143	53.04	82.34	0.53	15.5	22.45	0.13	348.9473684	284.9134948	29.29864253	27.26499879	61.40153746
D2a	3	121.272	51.65	69.622	94.96	21.75507498	148.495	20.73	76.115	109.33	32.37209498	14.37	10.61702	0.17939075	0.218001246	0.312474146	0.425305064	184	169	6	359	51.25348189	62.53	47.52	0.78	19.1	13.22	0.19	339.8369565	281.183432	30.54533824	27.81986532	51.2576181
D2a	5	138.058	60.19	77.868	104.96	24.04507498	206.986	30.34	116.456	135.64	37.98109498	30.68	13.93602	0.174166473	0.183495961	0.308792764	0.32614116	154	367	13	534	28.83895131	45.34	90.49	1.41	13	24.81	0.32	294.4155844	246.5667575	28.6501985	27.41739419	56.26274241
D2a	6	94.223	40.54	53.683	76.41	17.50712498	161.615	31.02	90.055	108.99	30.46409498	32.58	12.95697	0.185805217	0.188497943	0.326120466	0.338283216	82	320	24	426	19.24882629	24.35	82.83	2.47	7.16	22.8	0.64	296.9512195	258.84375	29.41683778	27.52988048	55.72193175
D2a	7	138.936	60.38	78.556	109.58	25.10305498	197.924	27.07	110.474	123.13	35.77809498	13.55	10.67504	0.180680709	0.180766835	0.319556176	0.323859867	184	280	6	470	39.14893617	53.39	70.66	0.66	16	19.74	0.17	290.1630435	252.3571429	29.99438097	27.93518256	55.81637396
D2a	8	174.683	77.47	97.213	130.74	29.94869498	247.219	34.26	135.489	156	42.77309498	25.26	12.8244	0.171445962	0.173017021	0.308072943	0.315694226	275	239	9	523	52.58126195	87.26	69.96	0.81	24.2	18.55	0.18	317.3090909	292.7196653	27.72404309	26.51229274	54.80525364
D2a	9	100.539	42.21	58.329	84.96	19.46507498	162.804	26.61	93.984	117.2	32.68809498	32.24	13.22302	0.193607207	0.200781891	0.33371179	0.347804892	72	354	31	457	15.75492341	22.62	91.75	2.78	6.73	25.4	0.7	314.1666667	259.180791	29.75243148	27.68392371	57.72831134
D2a	10	88.301	36.9	51.401	71.35	16.34838498	144.807	23.23	84.677	106.41	29.51809498	35.06	13.16971	0.185143826	0.203844393	0.318055777	0.348596372	100	291	65	456	21.92982456	29.75	70.53	7.1	8.69	19.21	1.76	297.5	242.371134	29.21008403	27.23663689	58.47576429
D2a	11	94.679	41.89	52.789	72.45	16.60028498	153.175	24.62	86.665	104.58	28.46809498	32.13	11.86781	0.17533228	0.185853403	0.31446485	0.328484336	73	319	92	484	15.08264463	21.4	71.93	9.28	6.35	19.92	2.34	293.1506849	225.4858934	29.6728972	27.69359099	56.57907622
D2a	12		0				199.993	79.82	120.173	131.98	32.61809498				0.163096183		0.271426152	158	314	10	482	32.78008299	46.73	84.93	0.98	12.1	20.51	0.2	295.7594937	270.477707	25.7864327	24.14929942	60.0886031
D2a	13		0				183.931	70.68	113.251	125.4	33.75809498				0.183536734		0.298082092	148	327	20	495	29.8989899	44.74	79.37	1.95	12.3	21.16	0.46	302.2972973	242.7217125	27.4474743	26.65994708	61.57254623
D2a	14		0				194.092	81.78	112.312	123.84	31.64809498				0.163057184		0.281787298	203	255	13	471	43.09978769	60.79	62.65	1.06	16	15.52	0.25	299.4581281	245.6862745	26.35301859	24.77254589	57.86534221
D2a	15		0				160.287	68.17	92.117	122.87	33.69809498				0.210235983		0.365818416	121	311	16	448	27.00892857	40.61	82.63	1.44	11.6	21.94	0.34	335.6198347	265.6913183	28.4658951	26.55209972	57.47003812
D3	3	123.042	49.42	73.622	100.27	22.97106498	158.2	15.69	93.09	109.36	31.55209498	9.09	8.58103	0.186692877	0.199444343	0.312013596	0.33894183	218	134	2	354	61.5819209	74.44	36.32	0.13	22.2	9.46	0.02	341.4678899	271.0447761	29.83610962	26.04625551	58.84323641
D3	5	169.774	69.84	99.934	137.19	31.42574498	223.694	23.67	130.184	148.58	42.12409498	11.39	10.69835	0.185103402	0.188311242	0.314464997	0.323573519	291	207	10	508	57.28346457	94.62	54.46	1.12	27.7	14.36	0.26	325.1546392	263.0917874	29.22215177	26.3679765	58.19735889
D3	6	113.669	43.75	69.919	97.28	22.28635498	169.013	23.71	101.553	116.22	32.01909498	18.94	9.73274	0.196063614	0.189447528	0.318745334	0.315294427	170	268	12	450	37.77777778	50.4	65.46	1.08	14.6	17.35	0.25	296.4705882	244.2537313	28.8968254	26.49709746	60.08591055
D3	7	158.54	61.69	96.85	137.31	31.45322498	212.4	24.16	126.55	146.36	41.73009498	9.05	10.27687	0.198392992	0.196469374	0.324762261	0.329751837	281	198	5	484	58.05785124	92.85	54.55	0.6	27.1	14.58	0.15	330.4270463	275.5050505	29.23747981	26.72777269	59.58097928
D3	8	205.052	84.88	120.172	165.36	38.00421719	277.912	30.96	162.072	181.68	54.07709498	16.32	16.07287779	0.185339412	0.194583519	0.31624852	0.333660935	398	143	7	548	72.62773723	140.21	42.96	0.57	42.5	11.64	0.13	352.2864322	300.4195804	30.27886741	27.09264432	58.31774087
D3	9	116.975	48.21	68.765	97.87	22.42146498	162.934	19.54	95.184	111.12	30.59809498	13.25	8.17663	0.19167741	0.187794414	0.32605926	0.321462588	151	247	16	414	36.47342995	45.72	63.43	1.96	13.4	16.9	0.44	302.781457	256.8016194	29.3088364	26.64354406	58.41874624
D3	10	107.6	42.61	64.99	90.29	22.42146498	154.793	20.12	92.063	111.94	31.42809498	21.65	9.00663	0.208377927	0.203033051	0.344998692	0.34137596	147	249	35	431	34.10672854	44.6	64.31	3.97	13	17.57	0.98	303.4013605	258.2730924	29.19282511	27.32078992	59.47491166
D3	11	114.451	46.34	68.111	98.13	22.48100498	173.487	24.76	102.387	126.62	36.53809498	28.49	14.05709	0.196424714	0.210609988	0.330064233	0.356862639	141	287	17	445	31.68539326	45.4	78.19	1.8	13.9	22.25	0.49	321.9858156	272.4390244	30.70484582	28.45632434	59.01710215
D3	12		0				199.993	78.78	121.213	133.86	34.33809498				0.171696484		0.28328723	278	185	6	469	59.27505331	84.37	49.52	0.63	22	12.35	0.14	303.4892086	267.6756757	26.06376674	24.93941842	60.6086213
D3	13		0				189.931	76.78	113.151	130.84	34.02809498				0.1791603		0.300731721	217	253	7	477	45.49266247	67.14	63.9	0.46	18	16.09	0.1	309.4009217	252.56917	26.77986297	25.1799687	59.57479295
D3	14		0				190.471	74.98	115.491	127.35	33.31809498				0.174924765		0.288490835	290	149	8	447	64.87695749	89.06	38.18	0.77	23.6	9.68	0.19	307.1034483	256.2416107	26.48776106	25.35358827	60.63442729
D3	15		0				183.681	65.85	117.831	131.2	37.39809498				0.203603503		0.317387572	188	252	8	448	41.96428571	63.72	68.66	0.85	18.9	18.49	0.2	338.9361702	272.4603175	29.58254865	26.92979901	64.14980319
D4	3	158.216	69.86	88.356	132.05	30.24868498	204.486	24.03	110.596	138.94	40.79809498	6.89	10.54941	0.191186005	0.199515346	0.342350095	0.368893043	308	109	10	427	72.13114754	108.57	30.67	1.17	32.3	8.36	0.29	352.5	281.3761468	29.74118081	27.25790675	54.08487623
D4	5	148.408	66.93	81.478	120.98	27.71365498	211.013	31.81	112.273	142.45	40.55309498	21.47	12.83944	0.18673963	0.192182922	0.340136662	0.361200778	235	248	4	487	48.25462012	76.64	67.96	0.45	22.1	18.5	0.11	326.1276596	274.0322581	28.82306889	27.22189523	53.20667447
D4	6	122.059	55.88	66.179	101.1	23.16113498	193	34.61	102.51	130.24	36.78109498	29.14	13.61996	0.189753603	0.190575622	0.349977107	0.358804946	211	239	12	462	45.67099567	65.19	64.36	1.26	19.1	17.54	0.3	308.957346	269.2887029	29.26982666	27.25916719	53.11398964
D4	7	165.523	74.04	91.483	139.27	31.90206498	228.513	32.39	122.083	154.36	43.65109498	15.09	11.74903	0.192734937	0.191022371	0.348721238	0.357552608	285	227	6	518	55.01930502	92.11	62.94	0.7	26.7	16.9	0.17	323.1929825	277.2687225	29.0174791	26.84620273	53.42496926
D4	8	172.686	78.64	94.046	137.44	31.48299498	228.476	29.36	120.4758	142.82	40.23209498	5.38	8.7491	0.182313534	0.176089087	0.334761659	0.333943373	324	124	4	452	71.68141593	108.52	35.7	0.37	31.1	9.185	0.09	334.9382716	287.9032258	28.66199779	25.72829132	52.73022351
D4	9	125.709	56.15	69.559	104.62	23.96721498	178.424	26.22	96.054	120.42	32.67809498	15.8	8.71088	0.190656317	0.183148539	0.34455951	0.340205457	166	283	10	459	36.16557734	47.86	71.67	1.09	13.6	18.95	0.27	288.313253	253.2508834	28.41621396	26.44063067	53.83468592
D4	10	131.959	59.9	72.059	108.64	24.88779498	200.868	32.09	108.878	140.75	40.00809498	32.11	15.1203	0.188602482	0.199176051	0.345380799	0.367458026	247	209	15	471	52.44161359	81.65	58.11	1.95	23.8	15.86	0.49	330.5668016	278.0382775	29.14880588	27.29306488	54.2037557
D4	11	132.373	61.22	71.153	109.93	25.18320498	203.817	33.7	108.897	144.61	40.26809498	34.68	15.08489	0.190244272	0.197569854	0.353930333	0.369781491	188	316	18	522	36.01532567	59.94	81.59	1.97	17.7	22.18	0.49	318.8297872	258.1962025	29.59626293	27.18470401	53.42881114
D4	12		0				199.363	92.86	106.503	131.15	32.61809498				0.163611578		0.306264565	265	175	6	446	59.41704036	82.58	48.7	0.53	20.9	11.76	0.12	311.6226415	278.2857143	25.28457254	24.14784394	53.42164795
D4	13		0				185.961	84.1	101.861	132.59	34.85809498				0.187448417		0.342212378	189	301	24	514	36.77042802	56.84	74.41	2	15.4	19.15	0.47	300.7407407	247.2093023	27.05840957	25.7357882	54.77546367
D4	14		0				190.691	90.38	100.311	122.39	31.96809498				0.167643439		0.318689824	264	149	6	419	63.00715991	81.78	40.73	0.54	21.8	10.23	0.12	309.7727273	273.3557047	26.60797261	25.11662166	52.60395089
D4	15		0				183.151	82.94	100.211	128.49	35.75809498				0.195238328		0.356828043	161	283	6	450	35.77777778	50.35	78.59	0.76	14.4	21.31	0.17	312.7329193	277.7031802	28.63952334	27.11540909	54.71496197
Ch	3	117.361	53.64	63.721	89.77	20.56656498	157.119	19.24	84.239	98.19	29.04909498	8.42	8.48253	0.175241903	0.184885946	0.322759608	0.344841403	181	167	10	358	50.55865922	55.08	43.28	1.35	16.8	12.07	0.33	304.3093923	259.1616767	30.48293391	27.88817006	53.61477606
Ch	5	181.113	83.91	97.203	141.24	32.35319498	251.779	35.32	132.549	156.76	43.32009498	15.52	10.9669	0.17863541	0.172056029	0.332841527	0.32682325	361	167	3	531	67.98493409	113.77	44.59	0.26	31.5	11.87	0.05	315.1523546	267.005988	27.72259822	26.62031846	52.64497833
Ch	6	133.483	60.86	72.623	105.32	24.12751498	206.893	31.62	114.413	131.01	38.39809498	25.69	14.27058	0.180753467	0.185593978	0.332229665	0.335609546	263	206	8	477	55.13626834	77.36	54.54	0.81	23	15.31	0.18	294.1444867	264.7572816	29.78800414	28.07847451	55.30056599
Ch	7	184.364	84.28	100.084	139.59	31.97534498	242.379	26.77	131.329	149.38	44.46209498	9.79	12.48675	0.173435947	0.183440376	0.319485082	0.338555041	334	141	4	479	69.72860125	111.73	38.88	0.31	33.7	10.84	0.08	334.5209581	275.7446809	30.14767744	27.88580247	54.18332446
Ch	8	199.064	91.68	107.384	144.25	33.08663421	268.943	34.48	142.783	155.07	45.49609498	10.82	12.40946077	0.166211039	0.16916631	0.308115122	0.318638038	380	97	4	481	79.002079	129.43	26.79	0.43	38.3	7.224	0.1	340.6052632	276.185567	29.59901105	26.96528555	53.0904318
Ch	9	100.216	45.06	55.156	80.95	18.54678498	150.916	23.31	82.546	99.83	28.05809498	18.88	9.51131	0.185068103	0.185918624	0.336260515	0.339908596	116	252	19	387	29.97416021	33	64.67	2.13	9.61	18.06	0.53	284.4827586	256.6269841	29.12121212	27.92639555	54.69665244
Ch	10	155.351	71.59	83.761	123.66	28.32737498	221.067	28.77	120.707	141.98	41.33809498	18.32	13.01072	0.182344336	0.186993513	0.338192894	0.342466427	305	184	8	497	61.36820926	93.33	49.07	0.86	27.5	13.78	0.2	306	266.6847826	29.46533805	28.08233136	54.60199849
Ch	11	184.689	86.41	98.279	137.81	31.56772498	256.113	34	135.703	147.57	41.64809498	9.76	10.08037	0.170923688	0.162616091	0.321205191	0.306906222	311	194	2	507	61.34122288	95.63	51.23	0.18	27.6	14.15	0.04	307.4919614	264.072165	28.86123601	27.62053484	52.9855962
Ch	12		0				209.295	93.29	116.005	116.9	31.59809498				0.15097396		0.27238563	243	168	3	414	58.69565217	73.65	43.58	0.33	20.1	11.56	0.07	303.0864198	259.4047619	27.3048201	26.52592933	55.42655104
Ch	13		0				229.79	96.4	133.39	134.65	36.37809498				0.158310174		0.272719806	309	144	7	460	67.17391304	96.85	37.84	0.62	26.5	9.92	0.15	313.4304207	262.7777778	27.31027362	26.21564482	58.04865312
Ch	14		0				226.98	98.47	128.51	131.1	36.47809498				0.160710613		0.283854136	324	89	0	413	78.4503632	106.81	24.95	0	30	6.67	0	329.6604938	280.3370787	28.04044565	26.73346693	56.61732311
Ch	15		0				197.775	82.03	115.745	128.97	36.58809498				0.184998584		0.316109508	215	232	5	452	47.56637168	66.04	63.55	0.57	18.8	17.85	0.13	307.1627907	273.9224138	28.39188371	28.08811959	58.52357477
P13	3	133.679	51.86	81.819	114.52	26.23431498	176.181	18.56	105.761	118	35.96109498	3.48	9.72678	0.196248588	0.20411449	0.320638421	0.340022267	255	123	2	380	67.10526316	85.38	34.02	0.24	26.4	9.64	0.06	334.8235294	276.5853659	30.9205903	28.33627278	60.02974214
P13	5	182.926	69.9	113.026	148.41	33.99512498	203.049	25.24	107.909	160.56	48.66509498	12.15	14.66997	0.185840859	0.23967168	0.30077261	0.450982726	390	88	1	479	81.41962422	137.45	24.35	0.11	42	6.82	0.03	352.4358974	276.7045455	30.52746453	28.00821355	53.14431492
P13	6	133.789	53.05	80.739	114.65	26.26408498	198.312	25.53	119.732	139.12	42.16009498	24.47	15.89601	0.196309749	0.212594775	0.325296139	0.352120527	270	151	6	427	63.23185012	95.96	43.48	0.72	29.6	12.48	0.18	355.4074074	287.9470199	30.88370154	28.70975161	60.37556981
P13	7	193.54	78.63	114.91	160.68	36.80495498	258.799	27.16	153.009	173.75	52.41309498	13.07	15.60814	0.190167175	0.202524334	0.320293752	0.342549098	396	149	0	545	72.66055046	134.47	40.69	0	41.2	11.41	0	339.5707071	273.0872483	30.60162118	28.02899975	59.12271686
P13	8	247.707	104	143.747	189.86	44.11787821	333.238	37	192.278	207.96	64.85909498	18.1	20.74121677	0.178105093	0.19463295	0.306913384	0.337319376	512	45	0	557	91.92100539	196.48	13.5	0	61.2	3.78	0	383.75	300	31.15889658	28	57.69990217
P13	9	159.492	65.32	94.172	134.62	30.83721498	213.547	23.05	125.177	143.01	42.22809498	8.39	11.39088	0.193346469	0.19774614	0.327456303	0.337347076	320	157	3	480	66.66666667	101.01	41.9	0.27	30.6	11.71	0.05	315.65625	266.8789809	30.3039303	27.94749403	58.61800915
P13	10	192.306	78.53	113.776	160.04	36.65839498	250.995	26.19	146.275	170.96	49.17809498	10.92	12.5197	0.190625331	0.195932568	0.322197959	0.336203008	434	113	1	548	79.19708029	140.64	30.02	0.12	41.1	8.18	0.03	324.0552995	265.6637168	29.23065984	27.248501	58.27805335
P13	11	187.888	77.92	109.968	150.96	34.57907498	249.228	25.95	145.358	167.04	49.75809498	16.08	15.17902	0.184040891	0.199648896	0.314446703	0.342314114	370	136	2	508	72.83464567	129.68	37.49	0.2	39.4	10.5	0.04	350.4864865	275.6617647	30.35163479	28.00746866	58.32330236
P13	12		0				246.503	98.92	147.583	160.49	42.95809498				0.17427007		0.291077529	452	77	0	529	85.44423441	140.84	20.31	0	37.9	5.2	0	311.5929204	263.7662338	26.90996876	25.60315116	59.87067095
P13	13		0				231.51	101.2	130.29	147.16	42.56809498				0.183871517		0.326718052	354	73	2	429	82.51748252	127.83	19.74	0.25	37.2	5.41	0.06	361.1016949	270.4109589	29.13244152	27.40628166	56.27834651
P13	14		0				232.55	89.59	142.96	155.21	44.10809498				0.189671447		0.30853452	400	54	0	454	88.10572687	141.38	14.49	0	40.4	3.86	0	353.45	268.3333333	28.56839723	26.63906142	61.47495162
P13	15		0				192.175	69.17	123.005	138.13	40.66809498				0.211620112		0.330621479	227	238	2	467	48.60813705	71.37	68.66	0.17	21	19.74	0.04	314.4052863	288.487395	29.46616225	28.75036411	64.00676467
