# Supplementary material for: Self-selection of food ingredients and agricultural by-products by the house cricket, Acheta domesticus (Orthoptera: Gryllidae): A holistic approach to develop optimized diets
Source: PLoS One. 2020 Jan 24;15(1):e0227400. doi: 10.1371/journal.pone.0227400 (PMC6980616; doi:10.1371/journal.pone.0227400)
Supplement: S2 Data — (CSV) [file pone.0227400.s004.csv]

Diet	Rep	Tray	Location	Position	Side	Sex	Live W	Dry W	Dev Time
1	1	1	Back	B	L	1	245	74	50
1	1	1	Back	B	L	1	263	74	50
1	1	1	Back	B	L	1	267	74	50
1	1	1	Back	B	L	0	234	73	50
1	1	1	Back	B	L	1	317	110	51
1	1	1	Back	B	L	0	268	79	51
1	1	1	Back	B	L	0	271	79	52
1	1	1	Back	B	L	0	272	75	52
1	1	1	Back	B	L	1	258	80	52
1	1	1	Back	B	L	0	263	72	52
1	1	1	Back	B	L	0	258	69	53
1	1	1	Back	B	L	0	315	91	54
1	1	1	Back	B	L	1	350	105	56
1	1	1	Back	B	L	0	290	81	59
1	1	1	Back	B	L	0	390	118	60
1	1	1	Back	B	L	0	333	96	60
1	2	2	Front	F	L	1	208	54	49
1	2	2	Front	F	L	1	258	80	51
1	2	2	Front	F	L	1	222	62	52
1	2	2	Front	F	L	0	170	35	55
1	2	2	Front	F	L	0	160	39	57
1	2	2	Front	F	L	0	219	49	57
1	2	2	Front	F	L	1	213	51	57
1	2	2	Front	F	L	0	158	35	58
1	2	2	Front	F	L	1	158	35	58
1	2	2	Front	F	L	1	184	45	59
1	2	2	Front	F	L	0	134	28	64
1	2	2	Front	F	L	0	166	35	65
1	2	2	Front	F	L	0	139	31	67
1	2	2	Front	F	L	0	235	58	69
1	3	3	Back	C	L	1	294	87	50
1	3	3	Back	C	L	1	269	87	50
1	3	3	Back	C	L	1	234	66	50
1	3	3	Back	C	L	1	296	91	50
1	3	3	Back	C	L	1	254	77	50
1	3	3	Back	C	L	0	299	88	51
1	3	3	Back	C	L	1	326	92	52
1	3	3	Back	C	L	1	241	74	52
1	3	3	Back	C	L	1	259	78	52
1	3	3	Back	C	L	1	270	79	52
1	3	3	Back	C	L	1	215	68	52
1	3	3	Back	C	L	0	312	89	54
1	3	3	Back	C	L	0	342	95	54
1	3	3	Back	C	L	0	252	68	54
1	3	3	Back	C	L	0	302	95	54
1	3	3	Back	C	L	0	278	70	55
1	3	3	Back	C	L	0	307	88	55
1	3	3	Back	C	L	0	305	88	55
1	4	4	Front	E	L	1	287	81	50
1	4	4	Front	E	L	1	236	65	50
1	4	4	Front	E	L	1	269	79	50
1	4	4	Front	E	L	1	252	73	50
1	4	4	Front	E	L	1	230	66	51
1	4	4	Front	E	L	1	237	64	51
1	4	4	Front	E	L	1	331	98	51
1	4	4	Front	E	L	0	258	65	51
1	4	4	Front	E	L	1	275	79	51
1	4	4	Front	E	L	0	262	66	52
1	4	4	Front	E	L	1	260	75	52
1	4	4	Front	E	L	0	300	81	53
1	4	4	Front	E	L	0	272	74	54
1	4	4	Front	E	L	0	270	59	55
1	4	4	Front	E	L	0	220	59	56
1	4	4	Front	E	L	0	226	55	57
1	4	4	Front	E	L	0	210	56	60
1	4	4	Front	E	L	0	349	99	61
1	4	4	Front	E	L	0	268	61	63
1	4	4	Front	E	L	0	194	48	63
1	5	1	Front	E	R	1	222	64	51
1	5	1	Front	E	R	0	133	30	53
1	5	1	Front	E	R	1	230	64	53
1	5	1	Front	E	R	0	172	40	54
1	5	1	Front	E	R	0	209	49	54
1	5	1	Front	E	R	0	120	25	54
1	5	1	Front	E	R	0	175	41	54
1	5	1	Front	E	R	1	123	26	55
1	5	1	Front	E	R	0	172	33	57
1	5	1	Front	E	R	1	149	35	59
1	5	1	Front	E	R	0	175	36	60
1	5	1	Front	E	R	0	173	32	61
1	5	1	Front	E	R	0	170	41	61
1	5	1	Front	E	R	0	192	40	63
1	5	1	Front	E	R	1	114	23	64
1	5	1	Front	E	R	0	163	41	64
1	5	1	Front	E	R	1	176	42	65
1	5	1	Front	E	R	0	143	38	65
1	6	2	Back	A	R	1	268	82	48
1	6	2	Back	A	R	1	277	86	49
1	6	2	Back	A	R	1	238	75	49
1	6	2	Back	A	R	0	256	77	50
1	6	2	Back	A	R	1	224	56	50
1	6	2	Back	A	R	1	240	73	50
1	6	2	Back	A	R	0	222	64	51
1	6	2	Back	A	R	0	246	73	52
1	6	2	Back	A	R	0	268	70	52
1	6	2	Back	A	R	0	241	66	52
1	6	2	Back	A	R	0	269	81	54
1	6	2	Back	A	R	0	275	74	54
1	6	2	Back	A	R	0	168	33	55
1	6	2	Back	A	R	1	369	101	56
1	6	2	Back	A	R	1	335	95	58
1	6	2	Back	A	R	0	340	85	58
1	6	2	Back	A	R	0	351	97	79
1	7	3	Front	D	R	1	308	94	48
1	7	3	Front	D	R	1	301	87	48
1	7	3	Front	D	R	1	294	87	49
1	7	3	Front	D	R	0	345	111	50
1	7	3	Front	D	R	1	305	86	50
1	7	3	Front	D	R	0	260	77	50
1	7	3	Front	D	R	0	266	76	51
1	7	3	Front	D	R	0	343	97	51
1	7	3	Front	D	R	0	314	102	51
1	7	3	Front	D	R	0	310	87	51
1	7	3	Front	D	R	0	311	95	52
1	7	3	Front	D	R	0	237	66	52
1	7	3	Front	D	R	0	193	51	52
1	7	3	Front	D	R	0	230	62	53
1	7	3	Front	D	R	0	279	68	54
1	8	4	Back	C	R	1	238	72	49
1	8	4	Back	C	R	1	171	54	50
1	8	4	Back	C	R	1	223	67	51
1	8	4	Back	C	R	0	243	70	52
1	8	4	Back	C	R	1	184	59	52
1	8	4	Back	C	R	0	229	66	53
1	8	4	Back	C	R	1	157	43	53
1	8	4	Back	C	R	1	173	49	53
1	8	4	Back	C	R	0	259	71	54
1	8	4	Back	C	R	0	243	68	54
1	8	4	Back	C	R	0	214	50	54
1	8	4	Back	C	R	0	253	67	54
1	8	4	Back	C	R	0	273	77	55
1	8	4	Back	C	R	0	270	77	55
1	8	4	Back	C	R	0	233	63	55
1	8	4	Back	C	R	0	298	78	56
1	8	4	Back	C	R	0	240	57	56
1	8	4	Back	C	R	0	227	58	57
1	8	4	Back	C	R	0	286	72	57
1	8	4	Back	C	R	0	232	59	64
2a	1	1	Front	D	L	1	171	32	54
2a	1	1	Front	D	L	1	212	39	55
2a	1	1	Front	D	L	1	143	26	56
2a	1	1	Front	D	L	1	174	42	59
2a	1	1	Front	D	L	0	141	23	65
2a	1	1	Front	D	L	0	117	23	65
2a	1	1	Front	D	L	1	223	54	66
2a	1	1	Front	D	L	1	158	34	67
2a	1	1	Front	D	L	0	114	21	70
2a	1	1	Front	D	L	0	124	26	72
2a	1	1	Front	D	L	0	97	23	74
2a	1	1	Front	D	L	0	150	38	81
2a	1	1	Front	D	L	1	206	50	81
2a	1	1	Front	D	L	1	138	26	83
2a	2	2	Back	B	L	1	189	40	56
2a	2	2	Back	B	L	1	218	47	57
2a	2	2	Back	B	L	0	241	55	58
2a	2	2	Back	B	L	0	201	48	60
2a	2	2	Back	B	L	1	262	70	62
2a	2	2	Back	B	L	0	178	46	66
2a	2	2	Back	B	L	0	232	66	66
2a	2	2	Back	B	L	1	219	49	69
2a	2	2	Back	B	L	1	180	37	70
2a	2	2	Back	B	L	1	209	37	71
2a	2	2	Back	B	L	0	161	31	72
2a	2	2	Back	B	L	0	175	34	79
2a	3	3	Front	F	L	1	252	58	53
2a	3	3	Front	F	L	1	247	61	53
2a	3	3	Front	F	L	1	245	58	54
2a	3	3	Front	F	L	1	257	68	54
2a	3	3	Front	F	L	1	242	68	54
2a	3	3	Front	F	L	1	235	67	56
2a	3	3	Front	F	L	0	202	57	57
2a	3	3	Front	F	L	0	200	50	58
2a	3	3	Front	F	L	0	249	61	60
2a	3	3	Front	F	L	0	295	80	60
2a	3	3	Front	F	L	1	256	72	61
2a	3	3	Front	F	L	0	289	75	62
2a	3	3	Front	F	L	1	183	42	64
2a	3	3	Front	F	L	1	201	44	68
2a	3	3	Front	F	L	1	200	45	68
2a	3	3	Front	F	L	0	211	44	68
2a	4	4	Back	B	L	1	229	64	52
2a	4	4	Back	B	L	1	275	82	52
2a	4	4	Back	B	L	1	294	83	52
2a	4	4	Back	B	L	1	263	74	53
2a	4	4	Back	B	L	1	272	75	53
2a	4	4	Back	B	L	0	313	85	54
2a	4	4	Back	B	L	1	231	69	54
2a	4	4	Back	B	L	0	263	72	54
2a	4	4	Back	B	L	0	347	103	55
2a	4	4	Back	B	L	0	291	77	55
2a	4	4	Back	B	L	1	377	111	58
2a	4	4	Back	B	L	1	254	69	58
2a	4	4	Back	B	L	1	283	85	59
2a	4	4	Back	B	L	1	286	77	59
2a	4	4	Back	B	L	0	256	67	60
2a	4	4	Back	B	L	0	226	65	61
2a	4	4	Back	B	L	0	265	74	61
2a	4	4	Back	B	L	0	268	71	62
2a	4	4	Back	B	L	0	327	92	66
2a	4	4	Back	B	L	0	314	89	66
2a	5	1	Back	C	R	0	200	43	58
2a	5	1	Back	C	R	0	171	40	60
2a	5	1	Back	C	R	1	192	51	60
2a	5	1	Back	C	R	1	272	75	61
2a	5	1	Back	C	R	1	217	62	62
2a	5	1	Back	C	R	0	198	53	62
2a	5	1	Back	C	R	0	324	91	62
2a	5	1	Back	C	R	0	206	53	68
2a	5	1	Back	C	R	1	280	65	69
2a	5	1	Back	C	R	1	218	52	69
2a	5	1	Back	C	R	0	225	54	69
2a	5	1	Back	C	R	0	243	51	70
2a	5	1	Back	C	R	0	220	44	71
2a	5	1	Back	C	R	0	276	61	73
2a	6	2	Front	D	R	1	197	52	55
2a	6	2	Front	D	R	1	168	48	56
2a	6	2	Front	D	R	1	168	45	56
2a	6	2	Front	D	R	1	190	52	56
2a	6	2	Front	D	R	1	282	79	57
2a	6	2	Front	D	R	1	216	59	58
2a	6	2	Front	D	R	0	186	44	59
2a	6	2	Front	D	R	0	262	71	59
2a	6	2	Front	D	R	1	161	37	60
2a	6	2	Front	D	R	0	229	59	61
2a	6	2	Front	D	R	0	206	53	61
2a	6	2	Front	D	R	1	236	63	61
2a	6	2	Front	D	R	1	164	37	63
2a	6	2	Front	D	R	0	224	51	66
2a	6	2	Front	D	R	0	198	43	67
2a	6	2	Front	D	R	0	234	55	71
2a	7	3	Back	A	R	0	230	58	54
2a	7	3	Back	A	R	0	213	52	55
2a	7	3	Back	A	R	0	240	56	57
2a	7	3	Back	A	R	0	236	57	57
2a	7	3	Back	A	R	1	283	65	58
2a	7	3	Back	A	R	0	154	40	60
2a	7	3	Back	A	R	1	238	60	60
2a	7	3	Back	A	R	0	239	63	60
2a	7	3	Back	A	R	0	249	65	61
2a	7	3	Back	A	R	0	231	61	61
2a	7	3	Back	A	R	0	158	39	64
2a	7	3	Back	A	R	0	221	60	65
2a	7	3	Back	A	R	0	235	58	66
2a	7	3	Back	A	R	0	264	63	67
2a	7	3	Back	A	R	0	207	45	71
2a	8	4	Front	F	R	1	260	84	51
2a	8	4	Front	F	R	1	294	84	51
2a	8	4	Front	F	R	1	243	68	51
2a	8	4	Front	F	R	0	265	77	53
2a	8	4	Front	F	R	0	281	82	53
2a	8	4	Front	F	R	0	297	77	54
2a	8	4	Front	F	R	0	197	46	57
2a	8	4	Front	F	R	1	300	69	58
2a	8	4	Front	F	R	1	291	73	59
2a	8	4	Front	F	R	0	324	83	60
2a	8	4	Front	F	R	1	172	42	60
2a	8	4	Front	F	R	0	208	54	61
2a	8	4	Front	F	R	0	306	78	63
2a	8	4	Front	F	R	0	286	79	65
2a	8	4	Front	F	R	0	268	68	66
2a	8	4	Front	F	R	0	257	61	68
2a	8	4	Front	F	R	0	251	59	68
2a	8	4	Front	F	R	0	222	45	69
3	1	1	Front	F	L	1	250	69	49
3	1	1	Front	F	L	1	240	68	50
3	1	1	Front	F	L	0	240	64	50
3	1	1	Front	F	L	1	235	68	51
3	1	1	Front	F	L	0	263	72	51
3	1	1	Front	F	L	1	281	83	51
3	1	1	Front	F	L	0	269	85	51
3	1	1	Front	F	L	0	267	69	52
3	1	1	Front	F	L	0	265	74	53
3	1	1	Front	F	L	0	248	67	53
3	1	1	Front	F	L	0	261	66	53
3	1	1	Front	F	L	0	268	67	55
3	1	1	Front	F	L	0	214	53	56
3	1	1	Front	F	L	0	221	54	56
3	2	2	Back	C	L	1	285	85	51
3	2	2	Back	C	L	1	270	77	51
3	2	2	Back	C	L	1	326	104	51
3	2	2	Back	C	L	1	289	89	53
3	2	2	Back	C	L	0	258	69	54
3	2	2	Back	C	L	0	296	78	54
3	2	2	Back	C	L	0	243	114	55
3	2	2	Back	C	L	0	239	66	56
3	2	2	Back	C	L	0	231	61	57
3	2	2	Back	C	L	0	259	73	57
3	2	2	Back	C	L	0	237	68	57
3	2	2	Back	C	L	1	332	103	58
3	2	2	Back	C	L	1	331	90	59
3	2	2	Back	C	L	0	250	62	59
3	2	2	Back	C	L	0	192	53	61
3	3	3	Front	E	L	1	247	71	50
3	3	3	Front	E	L	1	264	78	50
3	3	3	Front	E	L	1	301	90	50
3	3	3	Front	E	L	1	311	98	50
3	3	3	Front	E	L	1	244	61	50
3	3	3	Front	E	L	1	280	86	51
3	3	3	Front	E	L	1	231	70	51
3	3	3	Front	E	L	0	235	59	52
3	3	3	Front	E	L	1	242	68	52
3	3	3	Front	E	L	0	269	65	52
3	3	3	Front	E	L	1	272	89	52
3	3	3	Front	E	L	0	243	61	53
3	3	3	Front	E	L	0	269	64	53
3	3	3	Front	E	L	0	242	61	55
3	3	3	Front	E	L	0	250	61	55
3	3	3	Front	E	L	0	222	55	56
3	3	3	Front	E	L	0	201	50	58
3	3	3	Front	E	L	1	276	68	59
3	3	3	Front	E	L	0	254	64	60
3	4	4	Back	A	L	1	259	77	51
3	4	4	Back	A	L	1	281	82	51
3	4	4	Back	A	L	0	276	75	52
3	4	4	Back	A	L	1	260	81	52
3	4	4	Back	A	L	0	314	85	52
3	4	4	Back	A	L	0	275	79	53
3	4	4	Back	A	L	0	279	75	53
3	4	4	Back	A	L	1	230	65	53
3	4	4	Back	A	L	1	215	60	53
3	4	4	Back	A	L	0	245	65	54
3	4	4	Back	A	L	0	336	101	54
3	4	4	Back	A	L	0	228	63	54
3	4	4	Back	A	L	0	220	63	55
3	4	4	Back	A	L	1	200	59	55
3	4	4	Back	A	L	1	218	61	56
3	4	4	Back	A	L	0	175	48	56
3	4	4	Back	A	L	1	290	100	59
3	4	4	Back	A	L	0	234	62	60
3	4	4	Back	A	L	0	254	67	63
3	4	4	Back	A	L	1	307	89	64
3	5	1	Back	A	R	1	251	92	49
3	5	1	Back	A	R	1	300	94	49
3	5	1	Back	A	R	1	317	92	49
3	5	1	Back	A	R	0	281	83	51
3	5	1	Back	A	R	0	273	78	51
3	5	1	Back	A	R	0	274	76	51
3	5	1	Back	A	R	0	266	74	52
3	5	1	Back	A	R	0	273	86	52
3	5	1	Back	A	R	0	225	65	52
3	5	1	Back	A	R	0	218	56	53
3	5	1	Back	A	R	1	143	35	55
3	5	1	Back	A	R	1	193	44	57
3	5	1	Back	A	R	0	152	33	58
3	5	1	Back	A	R	0	192	44	59
3	5	1	Back	A	R	0	224	52	60
3	5	1	Back	A	R	0	161	33	60
3	5	1	Back	A	R	0	242	52	65
3	6	2	Front	F	R	1	187	59	50
3	6	2	Front	F	R	1	186	55	51
3	6	2	Front	F	R	1	256	71	51
3	6	2	Front	F	R	1	239	64	51
3	6	2	Front	F	R	1	236	75	51
3	6	2	Front	F	R	0	230	64	51
3	6	2	Front	F	R	1	201	62	51
3	6	2	Front	F	R	0	242	61	53
3	6	2	Front	F	R	0	236	60	54
3	6	2	Front	F	R	0	237	58	55
3	6	2	Front	F	R	1	202	56	56
3	6	2	Front	F	R	0	165	42	60
3	6	2	Front	F	R	1	316	93	64
3	6	2	Front	F	R	0	164	36	72
3	7	3	Back	B	R	1	314	97	50
3	7	3	Back	B	R	1	317	99	50
3	7	3	Back	B	R	1	304	87	50
3	7	3	Back	B	R	1	296	88	50
3	7	3	Back	B	R	1	263	77	50
3	7	3	Back	B	R	1	269	81	51
3	7	3	Back	B	R	0	278	69	52
3	7	3	Back	B	R	0	311	86	53
3	7	3	Back	B	R	0	302	81	54
3	7	3	Back	B	R	0	313	79	54
3	7	3	Back	B	R	0	277	72	54
3	7	3	Back	B	R	0	281	77	54
3	7	3	Back	B	R	0	301	75	60
3	7	3	Back	B	R	0	187	45	61
3	7	3	Back	B	R	0	330	84	68
3	7	3	Back	B	R	0	97	17	71
3	8	4	Front	E	R	0	220	50	48
3	8	4	Front	E	R	1	246	66	50
3	8	4	Front	E	R	1	308	81	52
3	8	4	Front	E	R	0	270	63	52
3	8	4	Front	E	R	1	208	49	52
3	8	4	Front	E	R	0	254	63	52
3	8	4	Front	E	R	0	261	70	53
3	8	4	Front	E	R	0	237	67	53
3	8	4	Front	E	R	0	244	61	53
3	8	4	Front	E	R	0	266	69	53
3	8	4	Front	E	R	0	234	67	54
3	8	4	Front	E	R	0	284	72	54
3	8	4	Front	E	R	0	220	56	54
3	8	4	Front	E	R	1	279	83	63
3	8	4	Front	E	R	0	262	60	64
4	1	1	Back	A	L	1	225	63	50
4	1	1	Back	A	L	0	289	68	54
4	1	1	Back	A	L	0	245	59	56
4	1	1	Back	A	L	0	227	56	58
4	1	1	Back	A	L	0	201	50	59
4	1	1	Back	A	L	0	243	69	61
4	1	1	Back	A	L	0	265	73	61
4	1	1	Back	A	L	0	150	31	65
4	1	1	Back	A	L	0	311	83	67
4	1	1	Back	A	L	0	267	72	68
4	1	1	Back	A	L	0	229	55	68
4	1	1	Back	A	L	0	263	54	70
4	1	1	Back	A	L	0	190	44	71
4	1	1	Back	A	L	0	186	36	78
4	2	2	Front	E	L	1	284	86	48
4	2	2	Front	E	L	1	294	90	50
4	2	2	Front	E	L	1	293	95	50
4	2	2	Front	E	L	1	272	84	50
4	2	2	Front	E	L	1	267	90	52
4	2	2	Front	E	L	1	239	66	52
4	2	2	Front	E	L	1	244	80	52
4	2	2	Front	E	L	0	270	65	53
4	2	2	Front	E	L	1	298	84	54
4	2	2	Front	E	L	1	309	64	59
4	2	2	Front	E	L	1	220	49	61
4	2	2	Front	E	L	0	295	71	62
4	2	2	Front	E	L	0	329	80	65
4	2	2	Front	E	L	0	298	76	67
4	2	2	Front	E	L	0	302	77	68
4	2	2	Front	E	L	0	265	73	70
4	3	3	Back	B	L	1	225	62	51
4	3	3	Back	B	L	1	196	58	53
4	3	3	Back	B	L	1	198	49	55
4	3	3	Back	B	L	0	219	54	55
4	3	3	Back	B	L	1	219	58	57
4	3	3	Back	B	L	0	228	57	57
4	3	3	Back	B	L	0	234	60	58
4	3	3	Back	B	L	1	247	67	58
4	3	3	Back	B	L	0	199	48	58
4	3	3	Back	B	L	0	225	60	60
4	3	3	Back	B	L	0	208	53	61
4	3	3	Back	B	L	0	229	62	63
4	3	3	Back	B	L	0	214	62	63
4	3	3	Back	B	L	0	223	46	63
4	3	3	Back	B	L	0	252	70	64
4	4	4	Front	D	L	1	257	65	51
4	4	4	Front	D	L	1	246	70	51
4	4	4	Front	D	L	1	240	60	51
4	4	4	Front	D	L	0	303	84	52
4	4	4	Front	D	L	0	276	69	53
4	4	4	Front	D	L	0	187	46	53
4	4	4	Front	D	L	1	253	66	53
4	4	4	Front	D	L	0	256	66	54
4	4	4	Front	D	L	0	258	66	54
4	4	4	Front	D	L	0	283	77	54
4	4	4	Front	D	L	1	262	58	57
4	4	4	Front	D	L	0	245	63	57
4	4	4	Front	D	L	1	208	72	57
4	4	4	Front	D	L	0	261	64	57
4	4	4	Front	D	L	1	326	90	62
4	4	4	Front	D	L	0	217	57	62
4	4	4	Front	D	L	0	299	80	63
4	5	1	Front	F	R	1	266	75	47
4	5	1	Front	F	R	1	281	77	48
4	5	1	Front	F	R	0	221	55	49
4	5	1	Front	F	R	1	222	61	50
4	5	1	Front	F	R	0	297	72	52
4	5	1	Front	F	R	0	207	43	53
4	5	1	Front	F	R	0	230	58	53
4	5	1	Front	F	R	1	204	47	54
4	5	1	Front	F	R	0	287	70	57
4	5	1	Front	F	R	1	332	84	59
4	5	1	Front	F	R	0	259	64	59
4	5	1	Front	F	R	0	289	76	67
4	5	1	Front	F	R	1	228	63	67
4	6	2	Back	B	R	1	215	57	50
4	6	2	Back	B	R	1	223	58	51
4	6	2	Back	B	R	1	170	47	52
4	6	2	Back	B	R	1	206	52	54
4	6	2	Back	B	R	1	215	66	54
4	6	2	Back	B	R	0	193	46	55
4	6	2	Back	B	R	1	166	41	56
4	6	2	Back	B	R	1	260	63	59
4	6	2	Back	B	R	1	215	60	60
4	6	2	Back	B	R	0	261	61	61
4	6	2	Back	B	R	0	206	53	61
4	6	2	Back	B	R	1	316	94	64
4	6	2	Back	B	R	0	222	54	64
4	6	2	Back	B	R	0	326	88	65
4	6	2	Back	B	R	0	260	64	65
4	6	2	Back	B	R	0	231	53	67
4	6	2	Back	B	R	0	203	43	69
4	6	2	Back	B	R	0	292	79	71
4	7	3	Front	E	R	1	261	88	48
4	7	3	Front	E	R	1	238	75	51
4	7	3	Front	E	R	0	253	65	52
4	7	3	Front	E	R	0	243	63	52
4	7	3	Front	E	R	1	181	54	52
4	7	3	Front	E	R	0	286	81	52
4	7	3	Front	E	R	1	237	67	52
4	7	3	Front	E	R	0	286	70	53
4	7	3	Front	E	R	0	238	63	53
4	7	3	Front	E	R	0	286	74	54
4	7	3	Front	E	R	0	238	55	57
4	7	3	Front	E	R	0	218	53	57
4	7	3	Front	E	R	0	264	72	60
4	7	3	Front	E	R	0	299	79	61
4	7	3	Front	E	R	0	276	70	62
4	7	3	Front	E	R	0	245	64	65
4	7	3	Front	E	R	0	320	89	67
4	7	3	Front	E	R	0	120	30	67
4	8	4	Back	A	R	1	236	60	49
4	8	4	Back	A	R	0	209	47	51
4	8	4	Back	A	R	0	228	59	51
4	8	4	Back	A	R	1	255	72	53
4	8	4	Back	A	R	1	224	63	53
4	8	4	Back	A	R	1	280	75	54
4	8	4	Back	A	R	0	241	61	54
4	8	4	Back	A	R	1	270	85	57
4	8	4	Back	A	R	0	230	72	57
4	8	4	Back	A	R	0	200	53	59
4	8	4	Back	A	R	0	228	58	59
4	8	4	Back	A	R	0	188	49	61
4	8	4	Back	A	R	0	226	58	62
Ch	1	1	Back	C	L	1	268	78	46
Ch	1	1	Back	C	L	1	269	80	47
Ch	1	1	Back	C	L	1	254	74	47
Ch	1	1	Back	C	L	1	279	86	47
Ch	1	1	Back	C	L	1	328	104	47
Ch	1	1	Back	C	L	1	322	110	47
Ch	1	1	Back	C	L	1	268	74	47
Ch	1	1	Back	C	L	1	285	83	47
Ch	1	1	Back	C	L	1	288	81	48
Ch	1	1	Back	C	L	1	306	102	49
Ch	1	1	Back	C	L	1	258	73	49
Ch	1	1	Back	C	L	1	269	69	49
Ch	1	1	Back	C	L	1	233	69	49
Ch	1	1	Back	C	L	1	218	62	49
Ch	1	1	Back	C	L	0	257	67	50
Ch	1	1	Back	C	L	0	281	80	50
Ch	1	1	Back	C	L	1	230	64	50
Ch	1	1	Back	C	L	0	267	64	50
Ch	1	1	Back	C	L	0	315	87	51
Ch	1	1	Back	C	L	0	240	50	51
Ch	1	1	Back	C	L	0	291	61	52
Ch	2	2	Front	D	L	1	220	69	46
Ch	2	2	Front	D	L	1	242	67	47
Ch	2	2	Front	D	L	1	322	92	47
Ch	2	2	Front	D	L	1	272	80	47
Ch	2	2	Front	D	L	1	311	98	47
Ch	2	2	Front	D	L	0	262	65	48
Ch	2	2	Front	D	L	0	216	56	49
Ch	2	2	Front	D	L	1	271	78	49
Ch	2	2	Front	D	L	0	270	72	49
Ch	2	2	Front	D	L	0	326	86	49
Ch	2	2	Front	D	L	0	250	69	49
Ch	2	2	Front	D	L	0	262	66	50
Ch	2	2	Front	D	L	0	271	71	50
Ch	2	2	Front	D	L	0	263	75	50
Ch	2	2	Front	D	L	0	193	52	54
Ch	2	2	Front	D	L	1	242	68	55
Ch	2	2	Front	D	L	0	184	47	55
Ch	2	2	Front	D	L	1	196	49	56
Ch	2	2	Front	D	L	0	183	49	57
Ch	2	2	Front	D	L	0	201	87	58
Ch	3	3	Back	A	L	1	269	84	46
Ch	3	3	Back	A	L	1	272	73	47
Ch	3	3	Back	A	L	1	249	71	47
Ch	3	3	Back	A	L	1	287	91	47
Ch	3	3	Back	A	L	1	221	69	48
Ch	3	3	Back	A	L	1	254	73	49
Ch	3	3	Back	A	L	0	244	63	49
Ch	3	3	Back	A	L	1	232	65	49
Ch	3	3	Back	A	L	1	243	70	49
Ch	3	3	Back	A	L	0	283	76	50
Ch	3	3	Back	A	L	0	263	68	50
Ch	3	3	Back	A	L	1	301	83	50
Ch	3	3	Back	A	L	0	268	71	51
Ch	3	3	Back	A	L	0	250	71	51
Ch	3	3	Back	A	L	1	229	66	51
Ch	3	3	Back	A	L	1	264	74	51
Ch	3	3	Back	A	L	0	296	79	52
Ch	3	3	Back	A	L	1	201	56	52
Ch	3	3	Back	A	L	0	253	66	53
Ch	3	3	Back	A	L	0	231	54	54
Ch	4	4	Front	F	L	1	308	107	47
Ch	4	4	Front	F	L	1	274	100	47
Ch	4	4	Front	F	L	1	268	78	48
Ch	4	4	Front	F	L	1	343	95	48
Ch	4	4	Front	F	L	1	308	96	48
Ch	4	4	Front	F	L	1	284	89	48
Ch	4	4	Front	F	L	1	358	103	48
Ch	4	4	Front	F	L	1	321	92	48
Ch	4	4	Front	F	L	1	315	91	48
Ch	4	4	Front	F	L	0	326	102	49
Ch	4	4	Front	F	L	0	351	100	49
Ch	4	4	Front	F	L	1	295	91	49
Ch	4	4	Front	F	L	0	326	92	50
Ch	4	4	Front	F	L	0	315	88	50
Ch	4	4	Front	F	L	0	311	88	51
Ch	4	4	Front	F	L	0	361	100	51
Ch	4	4	Front	F	L	0	329	93	51
Ch	4	4	Front	F	L	0	317	95	51
Ch	4	4	Front	F	L	0	341	105	51
Ch	4	4	Front	F	L	0	350	98	53
Ch	5	1	Front	D	R	1	324	98	44
Ch	5	1	Front	D	R	0	307	89	44
Ch	5	1	Front	D	R	1	229	67	44
Ch	5	1	Front	D	R	1	179	54	45
Ch	5	1	Front	D	R	0	233	57	46
Ch	5	1	Front	D	R	1	228	60	46
Ch	5	1	Front	D	R	0	316	94	46
Ch	5	1	Front	D	R	0	271	69	46
Ch	5	1	Front	D	R	1	174	41	46
Ch	5	1	Front	D	R	0	288	82	46
Ch	5	1	Front	D	R	0	283	79	46
Ch	5	1	Front	D	R	0	358	94	47
Ch	5	1	Front	D	R	0	386	115	47
Ch	5	1	Front	D	R	0	270	62	47
Ch	5	1	Front	D	R	0	265	65	48
Ch	5	1	Front	D	R	0	322	88	48
Ch	5	1	Front	D	R	0	312	80	49
Ch	5	1	Front	D	R	0	279	60	50
Ch	6	2	Back	C	R	1	235	66	43
Ch	6	2	Back	C	R	1	209	77	44
Ch	6	2	Back	C	R	1	233	81	45
Ch	6	2	Back	C	R	1	275	85	45
Ch	6	2	Back	C	R	1	278	88	46
Ch	6	2	Back	C	R	1	245	78	46
Ch	6	2	Back	C	R	1	254	79	46
Ch	6	2	Back	C	R	1	253	73	47
Ch	6	2	Back	C	R	0	258	66	48
Ch	6	2	Back	C	R	0	326	95	48
Ch	6	2	Back	C	R	1	231	64	48
Ch	6	2	Back	C	R	1	299	83	48
Ch	6	2	Back	C	R	0	294	77	49
Ch	6	2	Back	C	R	0	283	76	49
Ch	6	2	Back	C	R	0	329	49	50
Ch	6	2	Back	C	R	0	362	102	51
Ch	6	2	Back	C	R	1	245	68	51
Ch	6	2	Back	C	R	1	323	93	51
Ch	6	2	Back	C	R	0	273	76	51
Ch	6	2	Back	C	R	0	308	82	51
Ch	6	2	Back	C	R	0	293	73	52
Ch	6	2	Back	C	R	0	338	82	52
Ch	7	3	Front	F	R	1	247	73	46
Ch	7	3	Front	F	R	1	295	94	46
Ch	7	3	Front	F	R	1	305	97	46
Ch	7	3	Front	F	R	0	257	72	47
Ch	7	3	Front	F	R	1	248	83	47
Ch	7	3	Front	F	R	1	296	93	47
Ch	7	3	Front	F	R	1	274	73	47
Ch	7	3	Front	F	R	1	266	76	47
Ch	7	3	Front	F	R	0	297	87	47
Ch	7	3	Front	F	R	0	276	79	48
Ch	7	3	Front	F	R	0	249	61	48
Ch	7	3	Front	F	R	0	341	104	48
Ch	7	3	Front	F	R	0	259	71	49
Ch	7	3	Front	F	R	0	293	88	49
Ch	7	3	Front	F	R	0	248	65	49
Ch	7	3	Front	F	R	0	309	89	49
Ch	7	3	Front	F	R	0	291	73	50
Ch	7	3	Front	F	R	0	262	60	50
Ch	7	3	Front	F	R	0	280	70	50
Ch	7	3	Front	F	R	0	274	69	51
Ch	7	3	Front	F	R	0	275	70	51
Ch	7	3	Front	F	R	0	221	50	52
Ch	8	4	Back	B	R	1	238	78	43
Ch	8	4	Back	B	R	1	255	88	46
Ch	8	4	Back	B	R	1	254	81	46
Ch	8	4	Back	B	R	1	245	84	47
Ch	8	4	Back	B	R	1	283	86	47
Ch	8	4	Back	B	R	1	245	79	47
Ch	8	4	Back	B	R	1	255	77	48
Ch	8	4	Back	B	R	1	297	87	49
Ch	8	4	Back	B	R	0	287	76	49
Ch	8	4	Back	B	R	1	229	63	49
Ch	8	4	Back	B	R	0	288	67	49
Ch	8	4	Back	B	R	1	213	57	49
Ch	8	4	Back	B	R	0	254	68	49
Ch	8	4	Back	B	R	0	269	61	50
Ch	8	4	Back	B	R	0	323	86	50
Ch	8	4	Back	B	R	0	316	98	50
Ch	8	4	Back	B	R	0	313	87	51
Ch	8	4	Back	B	R	0	255	63	51
Ch	8	4	Back	B	R	0	298	70	52
Ch	8	4	Back	B	R	0	288	67	53
P13	1	1	Front	E	L	1	335	103	46
P13	1	1	Front	E	L	1	300	95	46
P13	1	1	Front	E	L	1	269	77	46
P13	1	1	Front	E	L	1	321	102	46
P13	1	1	Front	E	L	1	346	107	47
P13	1	1	Front	E	L	1	292	87	47
P13	1	1	Front	E	L	1	312	95	47
P13	1	1	Front	E	L	1	340	116	47
P13	1	1	Front	E	L	1	402	119	48
P13	1	1	Front	E	L	0	318	83	49
P13	1	1	Front	E	L	0	329	100	49
P13	1	1	Front	E	L	0	337	96	50
P13	1	1	Front	E	L	0	271	74	50
P13	1	1	Front	E	L	0	300	94	50
P13	1	1	Front	E	L	0	269	80	50
P13	1	1	Front	E	L	0	263	102	50
P13	1	1	Front	E	L	0	265	109	50
P13	1	1	Front	E	L	0	291	80	50
P13	1	1	Front	E	L	0	305	81	51
P13	1	1	Front	E	L	0	255	65	53
P13	1	1	Front	E	L	0	211	55	54
P13	1	1	Front	E	L	0	355	101	56
P13	2	2	Back	A	L	1	207	72	46
P13	2	2	Back	A	L	1	264	87	46
P13	2	2	Back	A	L	1	288	83	47
P13	2	2	Back	A	L	0	191	59	47
P13	2	2	Back	A	L	1	305	105	47
P13	2	2	Back	A	L	1	185	56	48
P13	2	2	Back	A	L	1	231	75	48
P13	2	2	Back	A	L	1	205	63	49
P13	2	2	Back	A	L	0	291	82	50
P13	2	2	Back	A	L	0	256	68	50
P13	2	2	Back	A	L	0	277	81	50
P13	2	2	Back	A	L	1	265	71	51
P13	2	2	Back	A	L	0	297	64	52
P13	2	2	Back	A	L	0	290	79	52
P13	2	2	Back	A	L	0	250	57	52
P13	2	2	Back	A	L	0	232	61	53
P13	2	2	Back	A	L	0	195	53	54
P13	2	2	Back	A	L	0	250	59	55
P13	2	2	Back	A	L	0	250	94	56
P13	2	2	Back	A	L	0	378	111	58
P13	3	3	Front	D	L	1	293	87	45
P13	3	3	Front	D	L	1	302	104	45
P13	3	3	Front	D	L	1	275	95	45
P13	3	3	Front	D	L	1	306	105	45
P13	3	3	Front	D	L	1	251	80	45
P13	3	3	Front	D	L	1	281	86	47
P13	3	3	Front	D	L	1	322	110	47
P13	3	3	Front	D	L	1	264	88	47
P13	3	3	Front	D	L	1	263	84	47
P13	3	3	Front	D	L	1	250	78	47
P13	3	3	Front	D	L	0	269	78	48
P13	3	3	Front	D	L	1	237	81	48
P13	3	3	Front	D	L	0	299	87	49
P13	3	3	Front	D	L	0	306	84	49
P13	3	3	Front	D	L	0	270	80	49
P13	3	3	Front	D	L	0	296	85	49
P13	3	3	Front	D	L	0	290	100	49
P13	3	3	Front	D	L	0	299	94	49
P13	3	3	Front	D	L	0	317	101	50
P13	3	3	Front	D	L	0	301	81	50
P13	3	3	Front	D	L	0	352	102	52
P13	3	3	Front	D	L	0	319	83	57
P13	4	4	Back	C	L	1	316	90	48
P13	4	4	Back	C	L	1	268	82	49
P13	4	4	Back	C	L	1	310	88	49
P13	4	4	Back	C	L	0	293	75	50
P13	4	4	Back	C	L	1	247	69	50
P13	4	4	Back	C	L	1	283	83	50
P13	4	4	Back	C	L	1	328	101	50
P13	4	4	Back	C	L	1	321	91	50
P13	4	4	Back	C	L	1	331	98	50
P13	4	4	Back	C	L	1	296	83	50
P13	4	4	Back	C	L	0	244	65	52
P13	4	4	Back	C	L	0	298	78	53
P13	4	4	Back	C	L	0	292	90	53
P13	4	4	Back	C	L	0	324	87	53
P13	4	4	Back	C	L	0	284	82	54
P13	4	4	Back	C	L	0	336	98	54
P13	4	4	Back	C	L	0	298	83	54
P13	4	4	Back	C	L	0	287	76	55
P13	4	4	Back	C	L	0	262	71	55
P13	5	1	Back	B	R	1	366	114	45
P13	5	1	Back	B	R	0	181	47	48
P13	5	1	Back	B	R	0	288	81	49
P13	5	1	Back	B	R	0	288	85	49
P13	5	1	Back	B	R	1	300	95	49
P13	5	1	Back	B	R	0	218	58	50
P13	5	1	Back	B	R	0	239	70	51
P13	5	1	Back	B	R	0	291	82	51
P13	5	1	Back	B	R	0	238	62	52
P13	5	1	Back	B	R	0	286	87	52
P13	5	1	Back	B	R	0	274	83	52
P13	5	1	Back	B	R	0	245	70	52
P13	5	1	Back	B	R	0	271	82	53
P13	5	1	Back	B	R	0	176	39	56
P13	5	1	Back	B	R	0	345	96	74
P13	6	2	Front	E	R	1	256	78	45
P13	6	2	Front	E	R	1	269	81	46
P13	6	2	Front	E	R	1	311	99	46
P13	6	2	Front	E	R	1	258	75	47
P13	6	2	Front	E	R	1	230	71	47
P13	6	2	Front	E	R	1	275	87	48
P13	6	2	Front	E	R	1	262	86	48
P13	6	2	Front	E	R	1	274	92	48
P13	6	2	Front	E	R	0	282	90	49
P13	6	2	Front	E	R	1	259	89	49
P13	6	2	Front	E	R	0	280	87	49
P13	6	2	Front	E	R	0	277	85	49
P13	6	2	Front	E	R	0	251	74	51
P13	6	2	Front	E	R	0	288	94	51
P13	6	2	Front	E	R	0	274	92	51
P13	6	2	Front	E	R	0	227	72	51
P13	6	2	Front	E	R	0	249	79	51
P13	6	2	Front	E	R	0	234	65	51
P13	6	2	Front	E	R	0	255	76	51
P13	6	2	Front	E	R	0	336	93	57
P13	6	2	Front	E	R	0	332	96	57
P13	6	2	Front	E	R	0	322	88	58
P13	7	3	Back	C	R	1	289	92	46
P13	7	3	Back	C	R	1	248	73	47
P13	7	3	Back	C	R	1	252	79	47
P13	7	3	Back	C	R	1	266	85	48
P13	7	3	Back	C	R	1	273	95	49
P13	7	3	Back	C	R	0	269	79	49
P13	7	3	Back	C	R	0	343	103	49
P13	7	3	Back	C	R	0	341	94	50
P13	7	3	Back	C	R	0	289	176	50
P13	7	3	Back	C	R	0	327	98	50
P13	7	3	Back	C	R	0	310	92	50
P13	7	3	Back	C	R	0	299	94	50
P13	7	3	Back	C	R	0	290	86	50
P13	7	3	Back	C	R	0	315	94	50
P13	7	3	Back	C	R	0	346	99	51
P13	7	3	Back	C	R	0	349	102	51
P13	7	3	Back	C	R	0	319	96	51
P13	7	3	Back	C	R	0	306	92	51
P13	7	3	Back	C	R	0	276	72	51
P13	7	3	Back	C	R	0	313	88	51
P13	7	3	Back	C	R	0	306	83	52
P13	7	3	Back	C	R	0	295	77	54
P13	7	3	Back	C	R	0	265	79	59
P13	8	4	Front	D	R	1	274	84	45
P13	8	4	Front	D	R	1	277	84	45
P13	8	4	Front	D	R	1	335	110	45
P13	8	4	Front	D	R	1	247	81	45
P13	8	4	Front	D	R	1	386	139	45
P13	8	4	Front	D	R	1	316	114	46
P13	8	4	Front	D	R	1	253	78	46
P13	8	4	Front	D	R	1	364	134	46
P13	8	4	Front	D	R	1	263	81	47
P13	8	4	Front	D	R	1	269	80	47
P13	8	4	Front	D	R	0	313	95	48
P13	8	4	Front	D	R	0	294	79	49
P13	8	4	Front	D	R	0	325	96	49
P13	8	4	Front	D	R	0	314	87	49
P13	8	4	Front	D	R	0	282	79	49
P13	8	4	Front	D	R	0	323	98	49
P13	8	4	Front	D	R	0	333	88	50
P13	8	4	Front	D	R	0	312	82	50
P13	8	4	Front	D	R	0	297	78	51
P13	8	4	Front	D	R	1	281	88	56
