# Supplementary material for: Self-selection of food ingredients and agricultural by-products by the house cricket, Acheta domesticus (Orthoptera: Gryllidae): A holistic approach to develop optimized diets
Source: PLoS One. 2020 Jan 24;15(1):e0227400. doi: 10.1371/journal.pone.0227400 (PMC6980616; doi:10.1371/journal.pone.0227400)
Supplement: S3 Data — (CSV) [file pone.0227400.s005.csv]

Experiment	Exp-A	Watering	Alfalfa	Buckwheat	Soy Flour	Whole Dry Milk	Yellow Corn Meal	Soy Flour LF	Sunflower Seed	Lipid Rich Algae	Protein Rich Algae	Spirulina	Wheat Bran	Rice Bran	Brewer's Yeast	Dry Cabbage	Peanut Shells	Rice Hulls	Soybean Hulls	Defatted Soy Meal	Defatted Canola Meal	Defatted Rice Bran	Corn DDG	Food Consumed	Alf	BuckW	SoyF	WD-Milk	YCorn	SoyF-LF	SunFSeed	LRAlgae	PRAlgae	Spi	WheatB	RiceB	BYeast	DCabbage	PeanutSR	RiceH	SoyH	DSoyM	DCanolaM	DRiceB	C-DDG	Live Biomass
SS1-NP1	NP1	Conv	61.264	35.589706	7.457168	57.3759	0	0	0	0	0	0	34.272462	0	25.226356	0	0	0	0	0	0	0	0	221.185592	27.69800666	16.0904269	3.371452875	25.9401616	0	0	0	0	0	0	15.49488902	0	11.40506295	0	0	0	0	0	0	0	0	144.86
SS1-NP1	NP1	Conv	21.85536	12.868711	2.866396	16.2	0	0	0	0	0	0	18.745032	0	7.896704	0	0	0	0	0	0	0	0	80.432203	27.17240009	15.99945112	3.563741752	20.14118649	0	0	0	0	0	0	23.3053818	0	9.817838758	0	0	0	0	0	0	0	0	51.47
SS1-NP1	NP1	Conv	27.60688	16.439269	3.756988	28.5	0	0	0	0	0	0	21.420872	0	14.953732	0	0	0	0	0	0	0	0	112.677741	24.50073968	14.5896331	3.334276998	25.29337183	0	0	0	0	0	0	19.01073966	0	13.27123873	0	0	0	0	0	0	0	0	74.71
SS1-NP1	NP1	Conv	31.39184	20.735556	3.714908	36.149875	0	0	0	0	0	0	33.884515	0	18.062804	0	0	0	0	0	0	0	0	143.939498	21.80905202	14.40574428	2.580881587	25.11463184	0	0	0	0	0	0	23.54080393	0	12.54888634	0	0	0	0	0	0	0	0	93.32
SS1-NP1	NP1	Inv	37.03568	18.463724	3.687556	30.810375	0	0	0	0	0	0	20.250482	0	15.742836	0	0	0	0	0	0	0	0	125.990653	29.39557746	14.65483634	2.926848867	24.45449267	0	0	0	0	0	0	16.07300345	0	12.49524121	0	0	0	0	0	0	0	0	80.14
SS1-NP1	NP1	Inv	23.89984	12.661863	2.823264	19.1	0	0	0	0	0	0	16.127466	0	7	0	0	0	0	0	0	0	0	81.612433	29.28455766	15.51462508	3.459355268	23.4032969	0	0	0	0	0	0	19.76104058	0	8.577124517	0	0	0	0	0	0	0	0	53.63
SS1-NP1	NP1	Inv	20.52848	12.643796	1.659152	22	0	0	0	0	0	0	18.598865	0	12.291256	0	0	0	0	0	0	0	0	87.721549	23.40186674	14.41355761	1.89138475	25.0793565	0	0	0	0	0	0	21.20216208	0	14.01167232	0	0	0	0	0	0	0	0	58.11
SS1-NP1	NP1	Inv	16.73568	13.892583	2.704388	19.4137	0	0	0	0	0	0	15.568093	0	11.81708	0	0	0	0	0	0	0	0	80.131524	20.88526358	17.33722548	3.374936436	24.22729412	0	0	0	0	0	0	19.42817536	0	14.74710502	0	0	0	0	0	0	0	0	51.4
SS4-NP2	NP2	Conv	0	0	0	0	8.663707	13.86649	11.455926	0	0	0	18.716458	0	12.718088	0	0	0	0	0	0	0	0	65.420669	0	0	0	0	13.24307307	21.19588536	17.5111722	0	0	0	28.6093956	0	19.44047377	0	0	0	0	0	0	0	0	29
SS4-NP2	NP2	Conv	0	0	0	0	7.983461	14.2	9.658295	0	0	0	20.482416	0	11.5	0	0	0	0	0	0	0	0	63.824172	0	0	0	0	12.50852263	22.24862392	15.13266008	0	0	0	32.09194159	0	18.01825177	0	0	0	0	0	0	0	0	25.47
SS4-NP2	NP2	Conv	0	0	0	0	9.9878714	13	10.377274	0	0	0	30.904387	0	14.762204	0	0	0	0	0	0	0	0	79.0317364	0	0	0	0	12.63779825	16.44908817	13.130515	0	0	0	39.10376819	0	18.6788304	0	0	0	0	0	0	0	0	34.08
SS4-NP2	NP2	Conv	0	0	0	0	15.7011954	20.682657	15.659681	0	0	0	53.387857	0	22.7	0	0	0	0	0	0	0	0	128.1313904	0	0	0	0	12.25398035	16.14175647	12.22158048	0	0	0	41.66649315	0	17.71618955	0	0	0	0	0	0	0	0	67.55
SS4-NP2	NP2	Inv	0	0	0	0	9.8864322	14.6	10.797	0	0	0	28	0	13.583588	0	0	0	0	0	0	0	0	76.8670202	0	0	0	0	12.86173469	18.99384152	14.04633609	0	0	0	36.42654539	0	17.67154231	0	0	0	0	0	0	0	0	35.92
SS4-NP2	NP2	Inv	0	0	0	0	7.5710886	11	8.975579	0	0	0	17.750527	0	10.676124	0	0	0	0	0	0	0	0	55.9733186	0	0	0	0	13.5262457	19.65222051	16.0354598	0	0	0	31.71247917	0	19.07359483	0	0	0	0	0	0	0	0	25.85
SS4-NP2	NP2	Inv	0	0	0	0	10.29581012	13.734007	11.134663	0	0	0	31.498856	0	17.218088	0	0	0	0	0	0	0	0	83.88142412	0	0	0	0	12.27424335	16.37312092	13.27428941	0	0	0	37.55164666	0	20.52669966	0	0	0	0	0	0	0	0	40.56
SS4-NP2	NP2	Inv	0	0	0	0	12.6647168	13.3	13.3	0	0	0	42.460436	0	19.387088	0	0	0	0	0	0	0	0	101.1122408	0	0	0	0	12.52540415	13.15369919	13.15369919	0	0	0	41.99336862	0	19.17382885	0	0	0	0	0	0	0	0	44.81
SS2-ByP1	BP1	Conv	14.60016	39.926337	0	0	0	0	0	0	0	0	9.668102	0	28.77404	10.77287	0.411	0	0	0	0	0	50	154.152509	9.471243832	25.90054308	0	0	0	0	0	0	0	0	6.271777257	0	18.66595632	6.988449341	0.266619079	0	0	0	0	0	32.43541109	100.38
SS2-ByP1	BP1	Conv	13.78048	106.389634	0	0	0	0	0	0	0	0	25.2307	0	50.773756	30.44323	1.439	0	0	0	0	0	112.883445	340.940245	4.041904763	31.20477432	0	0	0	0	0	0	0	0	7.400329052	0	14.89227416	8.929198136	0.422068096	0	0	0	0	0	33.10945148	163.58
SS2-ByP1	BP1	Conv	18.47696	131.797883	0	0	0	0	0	0	0	0	54.279056	0	68.619888	39.784	1.368	0	0	0	0	0	158.804864	473.130651	3.905255337	27.8565514	0	0	0	0	0	0	0	0	11.47231867	0	14.50336981	8.408671033	0.289137894	0	0	0	0	0	33.56469585	216.06
SS2-ByP1	BP1	Conv	8.5072	72.951952	0	0	0	0	0	0	0	0	22.228502	0	42.451636	31.06437	1.422	0	0	0	0	0	89.91152	268.53718	3.167978453	27.16642515	0	0	0	0	0	0	0	0	8.277625467	0	15.80847613	11.56799591	0.529535612	0	0	0	0	0	33.48196328	134
SS2-ByP1	BP1	Conv	15.59904	103.712591	0	0	0	0	0	0	0	0	36.266967	0	61.328292	44.968845	2.508	0	0	0	0	0	120.313602	384.697337	4.0548864	26.95952923	0	0	0	0	0	0	0	0	9.427402665	0	15.94195907	11.68940897	0.651941087	0	0	0	0	0	31.27487259	151.5
SS2-ByP1	BP1	Inv	10.25296	50.26053	0	0	0	0	0	0	0	0	10.764814	0	27	6.450265	0.622	0	0	0	0	0	54.4445	159.795069	6.416318141	31.45311699	0	0	0	0	0	0	0	0	6.736637161	0	16.89664154	4.03658576	0.389248557	0	0	0	0	0	34.07145185	96.55
SS2-ByP1	BP1	Inv	6.72672	65.040834	0	0	0	0	0	0	0	0	15.658211	0	33.188696	17.562825	0.544	0	0	0	0	0	79.318046	218.039332	3.085094757	29.82986299	0	0	0	0	0	0	0	0	7.181369919	0	15.2214262	8.054888464	0.24949627	0	0	0	0	0	36.3778614	114.3
SS2-ByP1	BP1	Inv	9.50944	90.938712	0	0	0	0	0	0	0	0	26.948257	0	47	27.221125	0.647	0	0	0	0	0	110.587919	312.852453	3.039592597	29.06760396	0	0	0	0	0	0	0	0	8.613727251	0	15.02305625	8.700946641	0.206806753	0	0	0	0	0	35.34826655	172.17
SS2-ByP1	BP1	Inv	9.25632	90.380516	0	0	0	0	0	0	0	0	30.355986	0	51.5	36	1.407	0	0	0	0	0	107.73346	326.633282	2.833856961	27.67033275	0	0	0	0	0	0	0	0	9.293598562	0	15.76691747	11.02153454	0.430758308	0	0	0	0	0	32.98300141	177.38
SS2-ByP1	BP1	Inv	9.34032	83.140636	0	0	0	0	0	0	0	0	19.68129	0	44	32.486445	0.587	0	0	0	0	0	95.905665	285.141356	3.275680572	29.15769118	0	0	0	0	0	0	0	0	6.902292349	0	15.43094296	11.39310181	0.205862807	0	0	0	0	0	33.63442832	164.15
SS3-ByP2	BP2	Conv	0	39.870871	0	0	0	0	0	0	0	0	0	0	32	27.082435	0	0	0	0	0	0	67.271184	166.22449	0	23.98615932	0	0	0	0	0	0	0	0	0	0	19.25107426	16.29268648	0	0	0	0	0	0	40.47007995	97.75
SS3-ByP2	BP2	Conv	0	22.11443	0	0	0	0	0	0	0	0	0	0	17.656756	10.8	0	0	0	0	0	0	41.037874	91.60906	0	24.14000318	0	0	0	0	0	0	0	0	0	0	19.27402814	11.78922696	0	0	0	0	0	0	44.79674172	63.67
SS3-ByP2	BP2	Conv	0	92.191853	0	0	0	0	0	0	0	0	0	0	70.68728	52.58496	0	0	0	0	0	0	123.976769	339.440862	0	27.159916	0	0	0	0	0	0	0	0	0	0	20.82462305	15.49164107	0	0	0	0	0	0	36.52381987	191.66
SS3-ByP2	BP2	Inv	0	39.815051	0	0	0	0	0	0	0	0	0	0	29	23	0	0	0	0	0	0	63.830117	155.645168	0	25.58065343	0	0	0	0	0	0	0	0	0	0	18.63212355	14.77720144	0	0	0	0	0	0	41.01002159	96.95
SS3-ByP2	BP2	Inv	0	61.43478	0	0	0	0	0	0	0	0	0	0	44	34	0	0	0	0	0	0	93.832439	233.267219	0	26.33665384	0	0	0	0	0	0	0	0	0	0	18.86248749	14.57555851	0	0	0	0	0	0	40.22530015	136.31
SS3-ByP2	BP2	Inv	0	84.754298	0	0	0	0	0	0	0	0	0	0	62.268716	33.2362	0	0	0	0	0	0	111.550145	291.809359	0	29.04440704	0	0	0	0	0	0	0	0	0	0	21.33883444	11.38969638	0	0	0	0	0	0	38.22706214	115.46
SS3-ByP2	BP2	Inv-A	0	50.915291	0	0	0	0	0	0	0	0	0	0	31	21.98191	0	0	0	0	0	0	62.351276	166.248477	0	30.62601951	0	0	0	0	0	0	0	0	0	0	18.64678736	13.22232263	0	0	0	0	0	0	37.5048705	96.44
SS3-ByP2	BP2	Inv-B	0	73.25653	0	0	0	0	0	0	0	0	0	0	52.265092	30.95779	0	0	0	0	0	0	95.583575	252.062987	0	29.06278739	0	0	0	0	0	0	0	0	0	0	20.73493321	12.28176749	0	0	0	0	0	0	37.92051191	96.92
SS3-ByP2	BP2	Inv-B	0	62.857513	0	0	0	0	0	0	0	0	0	0	44.557876	26.85332	0	0	0	0	0	0	78.915964	213.184673	0	29.48500571	0	0	0	0	0	0	0	0	0	0	20.90106919	12.5962714	0	0	0	0	0	0	37.0176537	95.67
SS3-ByP2	BP2	Inv-B	0	60.413595	0	0	0	0	0	0	0	0	0	0	46.32212	30.6583	0	0	0	0	0	0	84.007977	221.401992	0	27.28683444	0	0	0	0	0	0	0	0	0	0	20.92217851	13.84734605	0	0	0	0	0	0	37.943641	99.13
SS5-ByP3	AL1	Conv	0	0	0	0	0	0	0	12.6498	4.80172	0	0	0	0	0	0	0.270088	0	11.88528	0	65.7365025	31.64458	126.9879705	0	0	0	0	0	0	0	9.961415991	3.781240051	0	0	0	0	0	0	0.212687862	0	9.359374713	0	51.76592888	24.9193525	58.34
SS5-ByP3	AL1	Conv	0	0	0	0	0	0	0	5	1.21501	0	0	0	0	0	0	0.1283992	0	3.9904	0	31.49726	19	60.8310692	0	0	0	0	0	0	0	8.219484	1.997351051	0	0	0	0	0	0	0.211075034	0	6.559805791	0	51.77824492	31.2340392	32.32
SS5-ByP3	AL1	Conv	0	0	0	0	0	0	0	14.28003	3.12025	0	0	0	0	0	0	0.2958496	0	15.1192	0	76.3341225	40.793454	149.9429061	0	0	0	0	0	0	0	9.523644947	2.080958734	0	0	0	0	0	0	0.197308167	0	10.08330464	0	50.90879221	27.20599131	68.21
SS5-ByP3	AL1	Conv	0	0	0	0	0	0	0	9.50457	7.97927	0	0	0	0	0	0	0.2046106	0	10.18688	0	64.7310225	26.371274	118.9776271	0	0	0	0	0	0	0	7.988535519	6.706529786	0	0	0	0	0	0	0.171974013	0	8.562013085	0	54.40604598	22.16490162	31.28
SS5-ByP3	AL1	Conv	0	0	0	0	0	0	0	8.5674	4.18115	0	0	0	0	0	0	0.0328666	0	13.31456	0	47.91848	26.504594	100.5190506	0	0	0	0	0	0	0	8.523160484	4.15955978	0	0	0	0	0	0	0.032696887	0	13.24580756	0	47.67104316	26.36773213	26.46
SS5-ByP3	AL1	Inv-B	0	0	0	0	0	0	0	9.85155	5.6834	0	0	0	0	0	0	0.2389594	0	8.01872	0	71.675865	31.230077	126.6985714	0	0	0	0	0	0	0	7.775580964	4.485764865	0	0	0	0	0	0	0.188604652	0	6.328974282	0	56.5719599	24.64911534	56.67
SS5-ByP3	AL1	Inv-B	0	0	0	0	0	0	0	14.84344	11.86622	0	0	0	0	0	0	0.3817216	0	19.78832	0	60.90298	49.857792	157.6404736	0	0	0	0	0	0	0	9.41600825	7.527394285	0	0	0	0	0	0	0.242146951	0	12.55281689	0	38.63410114	31.62753249	75.1
SS5-ByP3	AL1	Inv-B	0	0	0	0	0	0	0	16.51062	8.78035	0	0	0	0	0	0	0.259354	0	16.9168	0	100.217225	48.696797	191.381146	0	0	0	0	0	0	0	8.627088062	4.587886625	0	0	0	0	0	0	0.135517007	0	8.839324225	0	52.36525494	25.44492915	76.67
SS5-ByP3	AL1	Inv-B	0	0	0	0	0	0	0	11.85477	11.4747	0	0	0	0	0	0	0.2239318	0	11.73344	0	77.764195	33.897888	146.9489248	0	0	0	0	0	0	0	8.067272364	7.808631479	0	0	0	0	0	0	0.152387505	0	7.984706262	0	52.91919972	23.06780267	46.33
SS5-ByP3	AL1	Inv-B	0	0	0	0	0	0	0	12.19212	5.83623	0	0	0	0	0	0	0.092977	0	12.61248	0	67.2856125	33.115674	131.1350935	0	0	0	0	0	0	0	9.297373933	4.450547786	0	0	0	0	0	0	0.070901692	0	9.617928858	0	51.31014948	25.25309825	41.18
SS6-ByP4	AL2	Conv	0	0	0	0	0	0	0	28.60847	0	33.6430896	0	58.545907	0	0	0	0	4.74005	0	35.94688	0	56.825673	218.3100696	0	0	0	0	0	0	0	13.10451234	0	15.4106907	0	26.81777671	0	0	0	0	2.171246617	0	16.46597432	0	26.02979931	91.11
SS6-ByP4	AL2	Conv	0	0	0	0	0	0	0	24.8661	0	29.7979676	0	52	0	0	0	0	4.5296	0	24.31552	0	41.518026	177.0272136	0	0	0	0	0	0	0	14.04648443	0	16.83242197	0	29.37401484	0	0	0	0	2.558702647	0	13.7354701	0	23.452906	78.7
SS6-ByP4	AL2	Conv	0	0	0	0	0	0	0	26.34595	0	34.157632	0	47.258361	0	0	0	0	5.58448	0	30.29216	0	56.583375	200.221958	0	0	0	0	0	0	0	13.15837197	0	17.05988311	0	23.60298614	0	0	0	0	2.789144635	0	15.12928967	0	28.26032448	88.48
SS6-ByP4	AL2	Conv	0	0	0	0	0	0	0	26.44483	0	38.5117564	0	61.752802	0	0	0	0	5.47792	0	30.0984	0	58.892433	221.1781414	0	0	0	0	0	0	0	11.95634878	0	17.41209875	0	27.91993893	0	0	0	0	2.476700439	0	13.60821635	0	26.62669676	83.56
SS6-ByP4	AL2	Conv	0	0	0	0	0	0	0	27.82078	0	39.7383	0	57.518844	0	0	0	0	5.07936	0	25.02336	0	59.1113	214.291944	0	0	0	0	0	0	0	12.98265324	0	18.54400089	0	26.84134687	0	0	0	0	2.370299091	0	11.67722852	0	27.5844714	87.86
SS6-ByP4	AL2	Inv-B	0	0	0	0	0	0	0	26.81768	0	37.0653848	0	63.658896	0	0	0	0	4.5028	0	33.36128	0	59.601351	225.0073918	0	0	0	0	0	0	0	11.91857733	0	16.47296318	0	28.29191321	0	0	0	0	2.001178701	0	14.82674846	0	26.48861912	98.72
SS6-ByP4	AL2	Inv-B	0	0	0	0	0	0	0	26.74816	0	36.9653268	0	60.500284	0	0	0	0	3.99086	0	33.32944	0	58.212901	219.7469718	0	0	0	0	0	0	0	12.1722542	0	16.82176846	0	27.53179418	0	0	0	0	1.816116039	0	15.16718967	0	26.49087745	88.55
SS6-ByP4	AL2	Inv-B	0	0	0	0	0	0	0	27.17175	0	36.335588	0	53.244568	0	0	0	0	5.1864	0	34.05808	0	55.784566	211.780952	0	0	0	0	0	0	0	12.83011987	0	17.15715585	0	25.14133944	0	0	0	0	2.448945456	0	16.08174847	0	26.34069092	87.66
SS6-ByP4	AL2	Inv-B	0	0	0	0	0	0	0	20.51487	0	29.7564016	0	49.86473	0	0	0	0	4.95592	0	21.768	0	38.207857	165.0677786	0	0	0	0	0	0	0	12.42814932	0	18.02677776	0	30.2086394	0	0	0	0	3.002354573	0	13.1873102	0	23.14676875	63.1
SS6-ByP4	AL2	Inv-B	0	0	0	0	0	0	0	19.21089	0	25.2599124	0	40.814863	0	0	0	0	3.27626	0	17.13648	0	34.02232	139.7207254	0	0	0	0	0	0	0	13.74949203	0	18.07885861	0	29.2117457	0	0	0	0	2.344863291	0	12.26480893	0	24.35023144	54.52
SS7-ByP5	BP3	Conv	4.9808	40.489309	0	0	0	0	0	0	0	0	0	38.346439	41	20.239215	0	0	0.76034	0	10.44	0	62.341377	218.59748	2.278525809	18.52231279	0	0	0	0	0	0	0	0	0	17.54203159	18.75593442	9.258668032	0	0	0.347826517	0	4.775901351	0	28.51879949	113.47
SS7-ByP5	BP3	Conv	17.55072	93.302035	0	0	0	0	0	0	0	0	0	87.731134	95.322852	42.792065	0	0	2.89491	0	43.66864	0	149.633959	532.896315	3.293458691	17.50847817	0	0	0	0	0	0	0	0	0	16.46307763	17.88769209	8.03009212	0	0	0.543240762	0	8.19458472	0	28.07937582	140.95
SS7-ByP5	BP3	Conv	15.2563	102.929396	0	0	0	0	0	0	0	0	0	84.516214	77.79488	47	0	0	4.38415	0	41.9896	0	137.985757	511.856297	2.980582654	20.10904166	0	0	0	0	0	0	0	0	0	16.51170739	15.19857828	9.182264686	0	0	0.856519696	0	8.203396197	0	26.95790944	277.37
SS7-ByP5	BP3	Conv	21.49828	118.375394	0	0	0	0	0	0	0	0	0	96.126319	103.6832	71	0	0	2.39093	0	47.1824	0	171.568021	631.824544	3.402571205	18.73548521	0	0	0	0	0	0	0	0	0	15.21408434	16.4101254	11.23729692	0	0	0.378416765	0	7.467642789	0	27.15437737	239.69
SS7-ByP5	BP3	Conv	6.89222	57.734843	0	0	0	0	0	0	0	0	0	48.487567	61.610204	31.341825	0	0	0.2937	0	11.13536	0	85.610639	303.106358	2.273861903	19.04771757	0	0	0	0	0	0	0	0	0	15.99688219	20.32626581	10.34020705	0	0	0.096896681	0	3.673746758	0	28.24442205	131.66
SS7-ByP5	BP3	Inv-B	10.89232	66.727772	0	0	0	0	0	0	0	0	0	57.232912	67.043944	36.4121	0	0	0.81232	0	23.22496	0	95.021509	357.367837	3.047929576	18.67201384	0	0	0	0	0	0	0	0	0	16.01512673	18.76048627	10.18896952	0	0	0.22730641	0	6.498894863	0	26.58927278	117.99
SS7-ByP5	BP3	Inv-B	12.3504	83.746877	0	0	0	0	0	0	0	0	0	77.58361	79.940476	37.19958	0	0	1.23838	0	29.34448	0	133.298748	454.702551	2.716149266	18.41794747	0	0	0	0	0	0	0	0	0	17.06249719	17.58082857	8.181080119	0	0	0.272349473	0	6.453555173	0	29.31559273	167.44
SS7-ByP5	BP3	Inv-B	11.02986	92.793516	0	0	0	0	0	0	0	0	0	92.177217	94.654036	52.36788	0	0	2.18979	0	33.46192	0	149.515193	528.189412	2.088239512	17.56822721	0	0	0	0	0	0	0	0	0	17.45154577	17.92047206	9.914602378	0	0	0.414584229	0	6.335212187	0	28.30711665	278.13
SS7-ByP5	BP3	Inv-B	13.02986	96.033834	0	0	0	0	0	0	0	0	0	92.374578	77.436908	51.10153	0	0	2.21917	0	36.13536	0	146.185737	514.516977	2.532445105	18.66485234	0	0	0	0	0	0	0	0	0	17.95365015	15.05040873	9.93194244	0	0	0.431311327	0	7.023161842	0	28.41222808	233.58
SS7-ByP5	BP3	Inv-B	18.37063	112.739058	0	0	0	0	0	0	0	0	0	93.848815	103.06252	72.65438	0	0	2.4802	0	39.64368	0	177.171794	619.971077	2.963143069	18.18456734	0	0	0	0	0	0	0	0	0	15.13761182	16.6237626	11.71899508	0	0	0.40005092	0	6.394440236	0	28.57742894	277.28
