# Supplementary material for: Self-selection of food ingredients and agricultural by-products by the house cricket, Acheta domesticus (Orthoptera: Gryllidae): A holistic approach to develop optimized diets
Source: PLoS One. 2020 Jan 24;15(1):e0227400. doi: 10.1371/journal.pone.0227400 (PMC6980616; doi:10.1371/journal.pone.0227400)
Supplement: S4 Data — (CSV) [file pone.0227400.s006.csv]

Experiment	Exp-A	Watering	Food Cons-W	Live Biomass	Dry-Food-C	Dry-Biomass	Dry Frass	Assimilation	ECI	ECA	Ratio Lipid	Ratio Prot	Ratio Carboh	FA-Sat-Ratio	FA-Mono-Ratio	FA-Poly-Ratio	Lipid	Protein	Carbohy	Fiver	Cholesterol	Phytosterol	Ergosterol	Esterols	A	Beta Carotene	E	C	Vit-K	B1	B2	B3	B4	B5	B6	Folate	B9	B12	A's	B9's	B-Complex	Ca	Fe	Mg	P	K	Na	Zn	Cu
SS1-NP1	NP1	Conv	221.19	144.86	203.25	44.85	81.87	0.597195572	0.220664207	0.369500742	0.110539441	0.265158983	0.624301576	0.557598617	0.291675601	0.150725782	10625.77866	25488.82691	60011.97701	23517.36314	27.30014522	0	148.4907765	175.7909217	289.9181507	3.621948681	3.798136234	2.420425246	0.25436994	0.805041909	1.571082454	9.097161858	94.15727322	2.428223631	0.90366078	0.198527815	0.132227485	0.00105251	293.5400994	0.3307553	109.2942517	595.1707516	14.38501352	282.7515086	560.5115687	1532.338764	143.4089285	4.358129799	1.182206623
SS1-NP1	NP1	Conv	80.43	51.47	73.55	16.09	31.23	0.575390891	0.218762746	0.380198488	0.097431242	0.253432119	0.649136639	0.520953602	0.283971068	0.19507533	9344.626163	24306.66337	62258.66647	26717.81924	21.3013743	0	128.4541028	149.7554771	234.0038974	3.568932762	3.853309304	1.888575453	0.250091995	0.762599273	1.460498128	9.666132671	93.0474006	2.43256622	0.949898257	0.198603049	0.130356147	0.000831731	237.5728302	0.328959196	108.6488861	541.0477188	15.05838499	327.9619591	599.3844162	1514.712155	116.990067	4.692352625	1.209406341
SS1-NP1	NP1	Conv	112.68	74.71	103.61	23.25	36.61	0.646655728	0.224399189	0.347014925	0.108937233	0.271347604	0.619715163	0.553157674	0.290228648	0.156613679	10488.19464	26124.64448	59664.57086	24025.26018	26.61208857	0	172.7401152	199.3522038	280.6562068	3.204685448	3.465067718	2.359422285	0.225779967	0.889089451	1.6366124	10.03567139	91.3055045	2.412272848	0.977455829	0.189387789	0.116931729	0.00104931	283.8608923	0.306319518	107.5639753	554.6018366	13.50083141	293.5878863	576.9452145	1541.179005	143.6848779	4.554820117	1.234784035
SS1-NP1	NP1	Conv	143.94	93.32	132.34	28.98	52.72	0.60163216	0.218981412	0.3639789	0.108021397	0.266328495	0.625650108	0.55309933	0.289698714	0.157201955	10384.28645	25602.62568	60144.843	24741.30067	26.4343546	0	163.4017084	189.836063	275.8776737	2.855070225	3.199449297	2.343664428	0.201404242	0.867044718	1.576156868	10.28582451	89.20469332	2.398707689	0.994771157	0.1759741	0.104126106	0.001035481	278.7327439	0.280100206	105.608334	524.2501876	12.83341839	310.3242017	611.6751581	1508.173639	140.197169	4.73386796	1.20529639
SS1-NP1	NP1	Inv	125.99	80.14	115.59	24.92	46.23	0.600051908	0.215589584	0.35928489	0.105550095	0.267929818	0.626520087	0.557703153	0.290240227	0.15205662	10156.79476	25782.14807	60288.30152	24574.41562	25.77218371	0	162.909615	188.6817987	276.6525805	3.847278944	4.000287931	2.284956494	0.269228882	0.853644502	1.629818407	9.520039138	94.43814678	2.460480978	0.947774233	0.207051079	0.140525617	0.001012544	280.4998594	0.347576696	110.1984933	599.8215448	15.1404004	286.5306322	553.042796	1558.359278	140.7780741	4.42240152	1.213582771
SS1-NP1	NP1	Inv	81.61	53.63	74.76	16.76	32.63	0.563536651	0.224184056	0.397816283	0.105462448	0.252454106	0.642083446	0.541038318	0.287451626	0.171510056	10097.91764	24172.21315	61478.8096	25578.69179	24.70190222	0	111.996534	136.6984362	267.5577035	3.838806798	4.058456064	2.190065557	0.268924204	0.705042492	1.434354747	8.739542948	97.14772656	2.457836023	0.886753848	0.203334793	0.140208056	0.000933704	271.3965103	0.343542849	111.7157332	593.3262108	15.44148292	310.2504799	591.3954625	1519.757645	127.9122125	4.512115811	1.139695824
SS1-NP1	NP1	Inv	87.72	58.11	80.62	18.13	31.63	0.607665592	0.224882163	0.370075526	0.105794418	0.270930676	0.623274906	0.563364404	0.291194681	0.145440915	10191.46924	26099.50237	60041.79785	24582.48459	26.40263406	0	182.4863361	208.8889702	275.9814981	3.062393917	3.33951025	2.340852092	0.215042057	0.919316588	1.655113138	10.50528565	88.22804349	2.413874847	1.013278059	0.182193196	0.111753803	0.001050306	279.043892	0.293946999	105.0299091	538.7670877	13.23195919	298.3509367	587.4833197	1522.94157	143.961333	4.657462133	1.226982772
SS1-NP1	NP1	Inv	80.13	51.4	73.71	16.07	28.95	0.607244607	0.218016551	0.359025916	0.106078359	0.274062157	0.619859484	0.546877951	0.291256532	0.161865517	10240.73992	26457.79313	59840.8557	23307.55858	25.48981193	0	191.9455307	217.4353426	266.7055164	2.733586046	3.031541972	2.25992147	0.193449296	0.941806399	1.668916538	10.68462458	84.9758716	2.347202214	1.001408837	0.176306128	0.099674169	0.001027134	269.4391025	0.275980297	101.8968376	503.8244996	12.18129593	292.8173858	570.9471088	1511.082459	141.2291028	4.569555815	1.288542614
SS4-NP2	NP2	Conv	65.42	29	60.79944488	8.245	26.66	0.561509154	0.135609791	0.241509492	0.138649517	0.334715887	0.526634596	0.128600541	0.356537777	0.514861682	13506.32618	32605.82553	51301.28692	22346.09852	0	106.0319771	251.0171866	357.0491637	51.80865263	0.026795506	6.822816984	0.263790178	0.001576978	1.419364821	1.423957838	13.73554	80.15251058	1.8131445	1.367281377	0.205998041	0	0.000209181	51.83544814	0.205998041	100.1180063	80.90116668	6.855969109	342.034113	605.7862065	1553.804557	55.33210544	4.768266367	2.527950871
SS4-NP2	NP2	Conv	63.82	25.47	59.26596985	7.15776	25.35	0.572267187	0.120773524	0.211043943	0.127429495	0.333404228	0.539166276	0.131520592	0.349080824	0.519398584	12375.18272	32378.20442	52360.57144	23501.3113	0	92.14227088	232.8486319	324.9909028	49.66960222	0.025779365	6.033345485	0.228151383	0.001692877	1.341111656	1.361108971	13.53070976	83.60458075	1.853236565	1.345795853	0.204706518	0	0.000194041	49.69538159	0.204706518	103.2414441	83.79284362	7.111664335	356.8641777	632.1971327	1577.466285	51.93386069	4.840602652	2.52722018
SS4-NP2	NP2	Conv	79.03	34.08	72.9867871	9.57264	36.34	0.502101662	0.131155794	0.261213622	0.115825681	0.313723367	0.570450952	0.135873829	0.343723831	0.52040234	11252.38683	30478.01356	55418.92536	26206.22084	0	81.12431941	242.7102974	323.8346168	47.32921944	0.024354656	5.4486161	0.199052242	0.001589514	1.357947855	1.423385636	14.56275063	76.49072434	1.908846468	1.412042194	0.182625183	0	0.000202259	47.3535741	0.182625183	97.33852457	76.30661758	7.49656807	384.7300466	661.3693217	1515.988045	52.59640452	5.275987016	2.2815967
SS4-NP2	NP2	Conv	128.13	67.55	118.2154132	20.1184	60.61	0.487291899	0.170184238	0.349244956	0.111537697	0.309091734	0.579370569	0.137151492	0.339690447	0.523158062	10816.29219	29973.96026	56184.06609	27062.92926	0	75.78466157	230.4268054	306.211467	46.10935844	0.023766083	5.166113384	0.185454272	0.001628521	1.313715943	1.382453604	14.50309015	77.35980194	1.931208019	1.405622895	0.179205122	0	0.000192022	46.13312452	0.179205122	98.0752897	76.98924467	7.675197906	396.4682436	680.673443	1512.176864	50.21800753	5.370916602	2.241646475
SS4-NP2	NP2	Inv	76.87	35.92	71.14666057	10.37636	34.2	0.519302807	0.145844653	0.280847033	0.121400235	0.319473131	0.559126634	0.133232847	0.34610726	0.520659893	11782.46905	31006.38389	54265.89388	25075.20242	0	86.31863217	229.1085129	315.4271451	49.07533907	0.025318039	5.728065074	0.212459726	0.001644695	1.323690074	1.360039542	13.92582722	80.04397663	1.881246111	1.369245755	0.191334313	0	0.000190924	49.10065711	0.191334313	100.0955506	79.97964413	7.35879244	374.8516879	654.0075077	1533.182877	50.80423421	5.085498655	2.370153714
SS4-NP2	NP2	Inv	55.97	25.85	51.9089851	7.2748	24.23	0.533221465	0.140145294	0.262827556	0.130997222	0.327011263	0.541991515	0.130637752	0.352913951	0.516448297	12750.57973	31829.55431	52754.59996	23462.29577	0	97.87632224	246.8040702	344.6803924	51.41203682	0.026472606	6.357182092	0.242073903	0.001576884	1.393939738	1.416143445	13.93048996	78.80580053	1.837375671	1.374927354	0.197928163	0	0.00020567	51.43850943	0.197928163	98.95681053	79.16375473	7.03891433	354.1874043	621.3336339	1536.148227	54.3500398	4.908913994	2.440791286
SS4-NP2	NP2	Inv	83.88	40.56	77.50396522	11.56848	42.15	0.456156858	0.149263073	0.327218741	0.115806027	0.320675421	0.563518552	0.13701988	0.345027577	0.517952544	11277.07483	31227.05111	54874.87183	25850.51201	0	81.76550462	266.5890131	348.3545177	46.35745396	0.023887072	5.470560584	0.201132009	0.001551864	1.429362535	1.514181722	14.98986109	75.04588499	1.908419366	1.443917634	0.185125159	0	0.000222158	46.38134103	0.185125159	96.51697465	74.98569089	7.376368722	376.2331038	643.6157809	1535.34037	56.59805439	5.250371197	2.327512745
SS4-NP2	NP2	Inv	101.11	44.81	95.24920439	13.11448	44.25	0.53542919	0.13768598	0.257150678	0.115157826	0.303450561	0.581391613	0.13625882	0.344422917	0.519318263	11194.85501	29499.38485	56518.91006	27348.32023	0	81.40983153	249.7487521	331.1585836	46.04742724	0.023632865	5.509616798	0.199889129	0.001505832	1.3840281	1.462196693	15.1226562	72.1301782	1.928279941	1.452833034	0.171983125	0	0.000208124	46.07106011	0.171983125	93.65236342	72.06958676	7.649112984	397.141309	673.4129328	1475.972578	53.23120981	5.500777151	2.154037426
SS2-ByP1	BP1	Conv	154.15	100.38	139.78	28.84	62.63	0.551938761	0.206324224	0.373817239	0.057485237	0.307830294	0.634684469	0.223174355	0.282578096	0.494247549	5329.419908	28538.75162	58841.19513	28552.02419	0	11.30099781	246.3067837	257.6077815	1102.254111	1.293341838	2.891639634	43.14926435	0.163612206	1.095598964	1.688280514	13.32036563	151.6593321	1.764801768	0.872352737	0.159428659	0.077212016	0.000205256	1103.547453	0.236640675	170.6375776	196.3362598	9.053969766	275.2678751	531.3412576	1476.511901	126.8184793	4.50853549	1.365554296
SS2-ByP1	BP1	Conv	340.94	163.58	309.93	48.31	126.72	0.591133482	0.155873907	0.26368648	0.059152974	0.290098777	0.650748248	0.211939739	0.286810265	0.501249996	5453.144287	26743.38035	59990.62829	27455.30572	0	14.41583007	196.1906815	210.6065116	1151.183039	0.588009878	2.330460335	55.04226026	0.136140787	0.936681823	1.443282021	12.413266	149.7316704	1.646892164	0.771565883	0.143618429	0.05151107	0.000163492	1151.771049	0.195129499	167.1386513	149.3629575	7.098645471	280.5263956	557.6694945	1402.096717	121.9955834	4.409291018	1.258023685
SS2-ByP1	BP1	Conv	473.13	216.06	429.71	64.47	189.3	0.559470341	0.150031417	0.268166882	0.060194272	0.290835663	0.648970065	0.209227287	0.281122348	0.509650365	5537.132232	26753.30175	59697.25915	28794.27554	0	13.58583905	191.2133379	204.799177	1156.204465	0.567500777	2.387399456	51.87320365	0.129288152	0.936414466	1.434993659	12.64272641	153.8514395	1.684409822	0.80309198	0.140285824	0.051330012	0.000159344	1156.771966	0.191615836	171.544851	147.3111827	7.416322837	298.9406589	592.7280353	1414.228037	120.6582829	4.635359348	1.248604671
SS2-ByP1	BP1	Conv	268.54	134	244.88	39.2	104.11	0.574852989	0.160078406	0.278468424	0.059071498	0.295440338	0.645488164	0.21209475	0.281750212	0.506155038	5436.040403	27187.826	59400.89292	28268.19515	0	18.62728599	207.7167996	226.3440856	1207.103849	0.487925377	2.326136931	71.12236468	0.157314201	0.992233244	1.481667704	12.64813997	154.2643665	1.66093957	0.830184338	0.162489734	0.047525035	0.000173097	1207.591774	0.210014769	172.0877192	157.3121064	7.001933683	280.6928415	560.0260404	1493.423364	131.0224225	4.469015637	1.25091587
SS2-ByP1	BP1	Conv	384.7	151.5	350.93	44.59	154.72	0.559114353	0.127062377	0.227256511	0.057454722	0.292198781	0.650346497	0.214406641	0.28020859	0.505384769	5302.935708	26969.26009	60025.45173	28482.06385	0	18.81825208	209.4202035	228.2384556	1144.786062	0.605137458	2.359135395	71.85150795	0.166611992	0.999638917	1.486721513	12.6982515	148.4691177	1.69231112	0.858420577	0.168953982	0.049659361	0.000174517	1145.3912	0.218613343	166.4232492	167.2489266	7.347423971	284.2560911	554.4953125	1504.525144	127.9214202	4.478930875	1.262405892
SS2-ByP1	BP1	Inv	159.8	96.55	144.5	27.66	59.42	0.588788927	0.191418685	0.325105783	0.059831366	0.301055945	0.639112689	0.216797409	0.289599422	0.493603168	5530.702155	27829.06154	59078.40931	27427.2711	0	6.543411195	223.50157	230.0449812	1095.891343	0.874152687	2.517702244	24.98393366	0.103346198	1.002043875	1.580214552	13.08703807	149.2727392	1.674112753	0.775482482	0.118544457	0.064169911	0.000186251	1096.765496	0.182714368	167.5745316	143.9285472	7.796813104	279.9119285	554.1267413	1327.236255	116.9911819	4.502282017	1.345018376
SS2-ByP1	BP1	Inv	218.04	114.3	197.96	33.13	82	0.585774904	0.167357042	0.285701966	0.061718838	0.297901969	0.640379193	0.209370494	0.286590483	0.504039022	5665.531792	27346.15759	58784.13752	27704.2522	0	13.01590727	200.7060295	213.7219368	1232.046768	0.456963662	2.330200052	49.69710047	0.117875544	0.951845126	1.470436725	12.61478464	159.0824407	1.623804465	0.756204938	0.131879927	0.050091521	0.000167255	1232.503732	0.181971448	176.6816553	134.8461527	6.83342234	281.2949076	575.1605397	1391.057202	126.2170836	4.495465635	1.258001691
SS2-ByP1	BP1	Inv	312.85	172.17	284.24	50.95	120.84	0.57486631	0.17924993	0.311811506	0.061068821	0.295460289	0.64347089	0.209257444	0.284554916	0.50618764	5611.057669	27147.15447	59122.67853	28028.19204	0	14.05304003	197.9940915	212.0471315	1212.96669	0.454823175	2.320857962	53.65706194	0.124647707	0.95031168	1.456725054	12.62765684	157.2774036	1.642120898	0.777388215	0.137558845	0.0488522	0.000164995	1213.421513	0.186411045	174.9181823	138.8073664	6.927661256	286.7152956	580.2139133	1410.436812	125.4864687	4.536829504	1.252560013
SS2-ByP1	BP1	Inv	326.63	177.38	297.7	52.56	124.11	0.583103796	0.176553577	0.302782418	0.058912535	0.294205122	0.646882343	0.212012614	0.281838803	0.506148583	5428.161019	27107.86023	59603.29997	28235.5156	0	17.75651306	207.2776958	225.0342089	1182.66111	0.440957739	2.265530643	67.79759531	0.148332343	0.989882057	1.476954429	12.74792848	151.9557155	1.663653199	0.834754899	0.157354877	0.045457962	0.000172731	1183.102068	0.202812839	169.8718741	150.2628125	6.913107769	285.0759352	565.8292244	1476.767167	128.5059165	4.509779053	1.259174602
SS2-ByP1	BP1	Inv	285.14	164.15	259.86	48.48	103.33	0.602362811	0.186561995	0.309716987	0.059046457	0.293639904	0.647313639	0.211912013	0.284445199	0.503642788	5440.365717	27055.11155	59641.56254	27629.18224	0	18.35614304	202.8719855	221.2281285	1209.044129	0.501197468	2.319519553	70.08709162	0.156396145	0.970607734	1.463361979	12.47556166	153.6869139	1.648479811	0.802669749	0.160278456	0.048218365	0.00016906	1209.545327	0.208496821	171.2562607	156.8633112	6.921117111	276.668035	553.8653648	1475.391405	130.0904034	4.400875327	1.248287389
SS3-ByP2	BP2	Conv	166.22	97.75	152.32	30.31	58.97	0.612854517	0.198988971	0.324692019	0.062016775	0.322068086	0.615915139	0.212960104	0.284549413	0.502490483	5675.032332	29471.81309	56361.17537	27186.24466	0	26.12041524	251.8445194	277.9649346	1490.423351	0.099732495	2.239695704	99.73249456	0.180468323	1.138778175	1.643248455	13.05664464	175.4142606	1.568933933	0.844533804	0.185170064	0.038825139	0.00020987	1490.523084	0.223995203	193.8906047	151.6078326	5.668646606	242.0138756	524.780343	1636.986203	162.0798899	4.276798939	1.264249391
SS3-ByP2	BP2	Conv	91.61	63.67	83.51	18.92	35.22	0.578254101	0.226559693	0.391799544	0.066002109	0.330915062	0.603082829	0.209913868	0.286872243	0.50321389	6005.956904	30112.0925	54878.39025	27402.12539	0	18.97626512	253.1559027	272.1321678	1541.231972	0.07245483	2.306308159	72.45483044	0.131108741	1.128143573	1.674644647	13.30984328	185.1679689	1.539477225	0.786331432	0.148450915	0.043148273	0.000210963	1541.304427	0.191599188	203.7982192	125.0621339	5.649834638	246.7754114	553.0395517	1535.310253	158.9731959	4.41381569	1.281469435
SS3-ByP2	BP2	Conv	339.44	191.66	311.1	58.11	129.63	0.583317261	0.186788814	0.320218218	0.058739105	0.319754438	0.621506457	0.21968979	0.288083162	0.492227048	5426.051209	29537.45979	57411.93796	26154.61402	0	24.83800565	272.4498687	297.2878744	1359.655849	0.094836022	2.044411635	94.83602156	0.171608039	1.190048506	1.702479522	13.49231202	159.5495858	1.579489383	0.886744738	0.182997713	0.035041854	0.000227042	1359.750685	0.218039567	178.6189266	143.3122784	5.448224485	238.0622317	497.1395026	1612.742728	156.3133388	4.213068694	1.333960317
SS3-ByP2	BP2	Inv	155.65	96.95	142.38	30.07	55.95	0.607037505	0.211195393	0.347911605	0.06278497	0.320184778	0.617030252	0.211624965	0.286509427	0.501865608	5740.706417	29275.9047	56417.79398	26954.70618	0	23.72480279	244.0972753	267.8220781	1480.608718	0.090585611	2.222251734	90.58561066	0.163916819	1.106128049	1.616777775	12.95296567	175.3035558	1.554314111	0.809969753	0.171998723	0.039399617	0.000203414	1480.699304	0.21139834	193.5553129	142.2143829	5.607078291	243.9921242	531.5562981	1585.215856	157.9315986	4.280141996	1.260891556
SS3-ByP2	BP2	Inv	233.27	136.31	213.38	41.3	88.83	0.583700441	0.193551411	0.331593738	0.062150388	0.319351213	0.618498399	0.212751287	0.287304021	0.499944691	5693.068248	29253.04748	56655.37586	26732.12187	0	23.40267569	247.1322553	270.534931	1453.869288	0.089355671	2.182247306	89.35567083	0.161691214	1.112619857	1.624424048	13.01810477	172.0876704	1.555468576	0.815671121	0.171083549	0.03864837	0.000205944	1453.958644	0.209731919	190.4238966	140.3039906	5.559780871	243.3442932	526.4118847	1577.67822	156.4926046	4.265336959	1.273225715
SS3-ByP2	BP2	Inv	291.81	115.46	266.31	35.56	106.52	0.60001502	0.133528595	0.222542087	0.060467929	0.324752189	0.614779882	0.219445326	0.291836545	0.488718129	5583.908521	29989.2282	56771.8241	25812.31318	0	18.32346963	280.1279341	298.4514037	1339.004585	0.069962339	2.005920762	69.9623386	0.126598517	1.195189012	1.743983908	13.83878769	160.008914	1.558109914	0.852083282	0.15116897	0.036800869	0.00023344	1339.074547	0.187969839	179.3852711	117.4657793	5.323466057	240.4554096	508.212101	1512.689226	150.416572	4.288781611	1.375634266
SS3-ByP2	BP2	Inv-B	166.25	96.44	151.92	29.02	63.48	0.582148499	0.19102159	0.328132067	0.060288239	0.311886856	0.627824905	0.215075658	0.291691219	0.493233124	5553.68471	28730.6661	57834.52343	25721.23526	0	21.25149569	244.5546519	265.8061476	1350.157283	0.081142074	2.0259924	81.14207444	0.146828516	1.088716984	1.600114112	12.98411958	160.0380429	1.547014705	0.800727543	0.160922085	0.036071235	0.000203796	1350.238425	0.19699332	178.2559329	129.6188304	5.346642404	242.8777863	513.0970043	1514.229796	147.5900252	4.188406175	1.298300066
SS3-ByP2	BP2	Inv-B	252.06	96.92	230.22	30.09	91.06	0.604465294	0.130701069	0.216225927	0.060252597	0.321669695	0.618077708	0.218548157	0.291286053	0.490165791	5560.954785	29688.19123	57044.8802	25852.79505	0	19.74629662	272.0304905	291.7767871	1345.549672	0.075394951	2.017341827	75.39495075	0.136428958	1.173400975	1.710200456	13.62404743	160.1648126	1.55860854	0.846152666	0.157192314	0.036483002	0.000226692	1345.625067	0.193675316	179.2711247	123.2562129	5.346987447	240.6628809	508.0816795	1526.262679	150.7137226	4.260545732	1.354466186
SS3-ByP2	BP2	Inv-B	213.18	95.67	194.81	29.7	75.92	0.610286946	0.152456239	0.249810749	0.05948315	0.320431538	0.620085312	0.219706817	0.291592349	0.488700834	5499.140069	29623.48011	57326.08291	25698.28635	0	20.24478711	274.1131475	294.3579346	1324.222089	0.077298278	1.986349638	77.29827807	0.139873075	1.179554369	1.713199577	13.64693973	157.2449775	1.562410692	0.856044205	0.160257572	0.035601777	0.000228428	1324.299387	0.195859349	176.3992139	124.6660512	5.320242828	239.7644286	502.0742337	1532.028256	150.1960362	4.238877066	1.360980841
SS3-ByP2	BP2	Inv-B	221.4	99.13	202.54	30.77	80.47	0.602695764	0.151920608	0.252068485	0.060017758	0.322951464	0.617030778	0.218656622	0.289012414	0.492330964	5535.216439	29784.6221	56906.47242	26199.13147	0	22.23344164	274.1177834	296.351225	1373.214764	0.084891323	2.06134187	84.89132263	0.15361287	1.189575248	1.717652873	13.60863957	162.4803605	1.569612935	0.868365451	0.169833602	0.036456144	0.000228431	1373.299655	0.206289746	181.6407248	133.5019736	5.434188161	239.5772473	506.1429116	1576.099597	155.077172	4.26087659	1.343448612
SS5-ByP3	AL1	Conv	126.99	58.34	114.77	18.21	54.86	0.522000523	0.158665156	0.303955934	0.118809777	0.295660932	0.585529292	0.182499463	0.344516221	0.472984316	10101.86123	25138.71998	49784.92361	18387.83806	0.229530328	30.57122143	0	30.80075176	745.4904561	0	1.217550354	0.037706683	0.000171775	1.552855851	0.561866234	19.52105022	149.0539024	0.917009963	1.839161514	0	0.06903584	0	745.4904561	0.06903584	173.514882	1901.108161	16.0788931	627.3658703	1568.875037	1482.009376	175.349359	7.185415046	0.809180045
SS5-ByP3	AL1	Conv	60.83	32.32	54.82	10.19	25.49	0.535023714	0.185881065	0.347425844	0.113523711	0.287931301	0.598544987	0.180298013	0.336397035	0.483304952	9565.33915	24260.66337	50432.51075	19521.36949	0.177527808	30.67772319	0	30.855251	937.4335771	0	1.448737388	0.019982301	0.000091031	1.570883898	0.52971794	20.09576407	173.4167404	1.000150679	1.835648793	0	0.07544762	0	937.4335771	0.07544762	198.5243534	1898.284398	16.37316579	641.0389873	1598.753991	1476.531502	170.9119338	7.328593269	0.788340359
SS5-ByP3	AL1	Conv	149.94	68.21	135.23	21.01	66.18	0.510611551	0.155364934	0.304272267	0.116505041	0.293705898	0.589789061	0.181473173	0.340731152	0.477795675	9874.39003	24893.05673	49987.5986	18973.9243	0.202892595	30.13146124	0	30.33435384	815.6963329	0	1.270830798	0.020797262	0.000094743	1.529936194	0.491605297	19.43028644	157.100929	0.937989252	1.803612799	0	0.07068048	0	815.6963329	0.07068048	181.3650395	1875.778648	16.14940346	631.081463	1569.553221	1503.606639	168.1445919	7.221696446	0.838037009
SS5-ByP3	AL1	Conv	118.98	31.28	107.65	9.87	54.69	0.4919647	0.09168602	0.18636707	0.107992875	0.307293615	0.58471351	0.184148541	0.350598201	0.465253259	9193.659939	26160.54999	49777.88757	17367.4832	0.224485343	32.08807573	0	32.31256107	662.2147852	0	1.181428122	0.066789727	0.000304264	1.631754932	0.697612631	20.21385974	141.3050735	0.91173087	1.945533173	0	0.068541456	0	662.2147852	0.068541456	166.7741063	1990.46689	16.36758572	636.8459328	1595.626986	1468.865212	174.8478971	7.201310341	0.789106043
SS5-ByP3	AL1	Conv	100.52	26.46	90.68	8.39	46.52	0.486987208	0.092523158	0.189990942	0.110426593	0.31804479	0.571528617	0.181137384	0.339492727	0.479369889	9403.401821	27083.17703	48668.65034	19102.25881	0.207020174	28.20593842	0	28.41295859	790.3059126	0	1.295495832	0.041557419	0.000189317	1.448286035	0.588777597	18.32953163	150.4282829	0.889336414	1.700626382	0	0.067035102	0	790.3059126	0.067035102	173.4518761	1769.258681	15.61187349	607.0124849	1522.341853	1527.898219	174.6201429	7.268618525	0.881691012
SS5-ByP3	AL1	Inv-B	126.7	56.67	114.44	17.69	56.42	0.506990563	0.154578819	0.304894864	0.107880477	0.290765308	0.601354215	0.183484184	0.348147979	0.468367837	9126.837406	24599.14688	50875.39767	17625.1364	0.196275751	33.42854597	0	33.62482172	737.8263379	0	1.227349251	0.044757732	0.000203896	1.689721601	0.607632883	21.12599838	153.2459136	0.97006276	2.013017202	0	0.072967497	0	737.8263379	0.072967497	179.7253139	2063.686311	16.87770042	659.675819	1638.490401	1463.845433	165.2635908	7.220988348	0.770789011
SS5-ByP3	AL1	Inv-B	157.64	75.1	142.66	23.37	69.02	0.516192345	0.163816066	0.317354699	0.122281622	0.339926532	0.537791846	0.177456332	0.325916605	0.496627063	10471.25588	29108.6889	46052.34978	21014.7472	0.260514962	22.79416657	0	23.05468153	945.2675969	0	1.62537137	0.074991643	0.000341629	1.240688881	0.804281854	15.85054336	160.1743883	0.84815379	1.397337597	0	0.064166039	0	945.2675969	0.064166039	180.3795598	1444.701118	13.94019008	537.0719672	1406.161454	1482.347802	218.8290132	7.421190527	0.832336354
SS5-ByP3	AL1	Inv-B	191.38	76.67	172.9	23.61	87.5	0.493927126	0.136552921	0.2764637	0.112431403	0.301192317	0.58637628	0.182407198	0.344175938	0.473416864	9546.819503	25574.96046	49790.61324	18317.48927	0.21342554	30.93835999	0	31.15178553	761.5385055	0	1.265515551	0.045770119	0.000208508	1.576414057	0.612107263	19.79697691	151.7374083	0.931018367	1.865476647	0	0.070096163	0	761.5385055	0.070096163	176.5894977	1921.440961	16.20810138	632.067572	1581.524389	1481.002451	174.2196764	7.235970592	0.804195578
SS5-ByP3	AL1	Inv-B	146.95	46.33	133.09	14.51	68.28	0.486963709	0.109023969	0.223885203	0.11020856	0.312309315	0.577482126	0.183479792	0.348131784	0.468388424	9394.873532	26623.21805	49228.22286	17651.71995	0.237943325	31.18252712	0	31.42047045	688.558468	0	1.253169042	0.077694141	0.00035394	1.599867174	0.762509307	19.81460334	142.9880213	0.90501462	1.897733974	0	0.068074872	0	688.558468	0.068074872	168.0358246	1935.002478	16.04744974	623.4351842	1576.13312	1453.888944	185.4333665	7.238816327	0.768963555
SS5-ByP3	AL1	Inv-B	131.14	41.18	118.5	12.93	62.55	0.472151899	0.109113924	0.231099196	0.115696235	0.302172199	0.582131566	0.182281244	0.343711407	0.474007349	9839.890946	25699.55257	49509.91801	18438.94105	0.224470112	30.30634302	0	30.53081313	755.581782	0	1.252542408	0.04438733	0.000202209	1.544314458	0.600126443	19.41781055	149.8465888	0.91605269	1.827119428	0	0.068977115	0	755.581782	0.068977115	174.2209895	1885.725561	16.01558944	624.478852	1565.365783	1485.583586	176.9761424	7.222898248	0.812544027
SS6-ByP4	AL2	Conv	218.31	91.11	201.07	28.3	95.05	0.527279057	0.140747004	0.266930768	0.194885071	0.325933025	0.479181904	0.234293094	0.367716794	0.397990112	17449.39662	29183.0185	42904.44139	26319.47307	0.24222199	514.0659818	0	514.3082038	859.6577769	0.057304931	3.631377725	1.692338602	0.004826749	1.405592144	1.059179544	17.1162379	233.045102	3.229979531	1.381816056	0.034120391	0.039228193	0	859.7150818	0.073348584	257.3112558	180.0713984	16.54256491	461.0816744	1073.785617	1391.773622	356.5338094	6.149659368	0.529784051
SS6-ByP4	AL2	Conv	177.03	78.7	163.64	24.48	75.09	0.541126864	0.149596676	0.276453981	0.203426041	0.31933843	0.477235529	0.240036298	0.366676185	0.393287517	18237.7522	28629.64402	42785.5906	25386.31999	0.258717685	561.0804991	0	561.3392168	790.0240106	0.062370937	3.681162749	1.841948724	0.005255146	1.489984574	1.078294749	17.51042346	205.4097292	3.417800785	1.475393501	0.037192845	0.034266254	0	790.0863815	0.071459099	230.4530854	166.8967477	16.87378204	460.0848377	1065.659996	1393.474794	366.7247157	5.992959029	0.520127811
SS6-ByP4	AL2	Conv	200.22	88.48	184.36	27.25	88.61	0.519364287	0.147808635	0.2845953	0.191110963	0.335795401	0.473093636	0.239904796	0.359464158	0.400631046	17065.07817	29984.54227	42244.46228	26346.5041	0.243379901	452.744197	0	452.9875769	935.9840642	0.063479835	3.630297599	1.874696868	0.005221072	1.352376265	1.128797658	16.13550028	232.0567946	3.049887641	1.23568274	0.033626281	0.040226537	0	936.047544	0.073852818	255.032892	176.1358634	16.60904298	437.9227965	1028.883401	1390.493032	381.0387767	6.11107374	0.524996767
SS6-ByP4	AL2	Conv	221.18	83.56	204.01	25.97	100.42	0.507769227	0.127297682	0.250699875	0.192428657	0.330845653	0.47672569	0.240388064	0.362337609	0.397274327	17184.41955	29545.446	42572.94311	25716.58909	0.220741415	534.5681768	0	534.7889182	888.5456742	0.064671592	3.780049671	1.909892048	0.005398113	1.475637163	1.12944707	17.34950617	216.6237315	3.368949778	1.415464768	0.036877783	0.037269978	0	888.6103458	0.074147761	241.4368842	165.2464454	16.9994027	458.7354212	1062.17944	1404.028127	370.6293448	6.078597298	0.529973622
SS6-ByP4	AL2	Conv	214.29	87.86	197.92	27.31	94.18	0.524151172	0.137985045	0.26325429	0.196910584	0.33242835	0.470661066	0.24467193	0.356987072	0.398340998	17576.41589	29672.8535	42011.63012	25347.90374	0.239386507	513.2676661	0	513.5070526	922.4698431	0.068788658	3.793661095	2.031477903	0.005682132	1.463189822	1.166978778	16.84348908	206.7018801	3.313210614	1.35551886	0.03724821	0.036461526	0	922.5386318	0.073709736	230.917977	153.2347612	16.845892	444.7092063	1037.28344	1396.774559	390.0817997	6.042307799	0.513747823
SS6-ByP4	AL2	Inv-B	225.01	98.72	207.38	30.64	101.55	0.510319221	0.147748095	0.28952093	0.192496535	0.328952354	0.478551111	0.237104427	0.365276101	0.397619473	17208.84773	29407.75527	42781.61796	25902.65656	0.220154037	541.9608851	0	542.1810391	879.1225081	0.061214055	3.761932819	1.807783488	0.005148282	1.469632633	1.099970971	17.55933435	224.284599	3.375634271	1.438296911	0.03619164	0.038215783	0	879.1837222	0.074407423	249.3018756	169.370728	16.82526937	466.6178655	1079.424061	1401.688385	360.7711608	6.134430541	0.530354053
SS6-ByP4	AL2	Inv-B	219.75	88.55	202.54	27.51	101.67	0.498025082	0.135825022	0.272727273	0.192375026	0.331394717	0.476230257	0.238129378	0.364661917	0.397208704	17212.52746	29651.14952	42610.13786	25827.79129	0.224826697	527.3692123	0	527.594039	881.2975663	0.062506575	3.745101108	1.845954408	0.005228928	1.457337174	1.113467963	17.38399747	226.6683067	3.33097929	1.408321081	0.036025468	0.038511621	0	881.3600729	0.074537089	251.4369468	170.6199048	16.78000702	463.08789	1071.090576	1397.803004	366.5833587	6.122335921	0.523046822
SS6-ByP4	AL2	Inv-B	211.78	87.66	195.06	27	100.5	0.484773916	0.138418948	0.285532995	0.190881902	0.334902653	0.474215445	0.239798067	0.363480631	0.396721302	17086.56437	29978.409	42448.82631	26059.87824	0.237143189	481.9164428	0	482.153586	879.5824578	0.063797318	3.644990595	1.884072848	0.005276183	1.398760065	1.124029104	16.70128367	232.1384616	3.161052188	1.311031772	0.034755999	0.039190296	0	879.6462551	0.073946295	255.9085647	180.4258383	16.79916652	449.1773237	1043.314719	1392.530948	375.1358636	6.073787325	0.522226351
SS6-ByP4	AL2	Inv-B	165.07	63.1	152.52	19.67	73.71	0.516719119	0.128966693	0.249587616	0.196834401	0.324953863	0.478211736	0.243013181	0.365496269	0.39149055	17622.03634	29092.21536	42812.96645	25163.02586	0.228946409	577.1144242	0	577.3433706	788.5695645	0.066807107	3.76978344	1.972958409	0.005603193	1.54215695	1.122305973	17.86745494	201.5988342	3.521003325	1.513261771	0.038985108	0.033504563	0	788.6363716	0.072489671	227.2375068	166.9015268	17.40869852	463.9764801	1063.569919	1407.323767	368.9481202	5.937384733	0.529685881
SS6-ByP4	AL2	Inv-B	139.72	54.52	129.21	17.04	63.74	0.506694528	0.131878338	0.26027188	0.202794553	0.323851389	0.473354058	0.243652852	0.362702269	0.393644878	18163.77629	29006.51955	42397.08156	25015.83291	0.253081136	557.6144567	0	557.8675378	823.4300255	0.066945489	3.755776465	1.977045131	0.005592495	1.511485674	1.126256284	17.441423	199.0620544	3.445786451	1.460986929	0.03832632	0.033824854	0	823.496971	0.072151174	224.1201439	157.1175395	16.95858067	455.529113	1054.130309	1395.02226	379.885221	5.971187887	0.511530414
SS7-ByP5	BP3	Conv	218.6	113.47	200.24	35.19	84.11	0.579954055	0.175739113	0.303022475	0.090789929	0.309907387	0.599302684	0.217404043	0.354001291	0.428594666	8346.308208	28521.19995	55290.54877	26568.64405	0	352.0044406	245.3718039	597.3762445	1011.678024	0.354761073	2.794034204	56.67622417	0.123289469	1.584868456	1.562999733	18.52046453	163.5531491	2.732269182	1.558846646	0.146848981	0.042455273	0.000204477	1012.032785	0.189304254	189.7021064	163.470798	9.502359267	359.9559583	752.9291827	1597.797224	128.0548048	4.818630662	1.283080618
SS7-ByP5	BP3	Conv	532.9	140.95	486.7	43.65	224.02	0.539716458	0.089685638	0.166171768	0.088807892	0.315459932	0.595732176	0.214446403	0.35852984	0.427023757	8151.616766	29004.69189	54989.60573	27257.92011	0	330.1850424	234.6441729	564.8292153	979.7919625	0.481311952	2.860384722	49.28814085	0.119051623	1.529217949	1.536742494	18.30866528	185.8710869	2.657281202	1.503830477	0.13891875	0.050018338	0.000195537	980.2732745	0.188937088	211.5959569	190.3178593	10.21337739	367.1142463	766.5963866	1577.858786	126.4553629	4.886695731	1.263610058
SS7-ByP5	BP3	Conv	511.86	277.37	467.97	85.67	194.21	0.584994765	0.183067291	0.31293834	0.088722541	0.301761613	0.609515846	0.211909107	0.359794968	0.428295925	8109.299093	27658.89037	56194.4453	26959.05092	0	332.8552942	199.2980432	532.1533374	967.2604364	0.447181944	2.808785124	56.33993268	0.128998806	1.418473409	1.387519622	17.48167047	183.0502952	2.635089082	1.445445134	0.141967912	0.047425396	0.000166082	967.7076183	0.189393308	207.6080523	196.2460386	10.16978828	368.9745927	770.201761	1556.908748	121.1254577	4.776507755	1.198354411
SS7-ByP5	BP3	Conv	631.82	239.69	578.86	74.06	253.93	0.561327437	0.127941126	0.227926015	0.085213306	0.305264461	0.609522233	0.213638468	0.354954133	0.431407399	7831.640709	28089.6154	56231.94329	27166.11453	0	310.610294	214.8056246	525.4159186	1009.508102	0.514218032	2.84364659	68.82750898	0.155295356	1.440910753	1.454517149	17.30411546	181.6210239	2.584803472	1.443669132	0.162127147	0.048913698	0.000179005	1010.02232	0.211040845	206.0602597	205.8085315	9.962654572	357.3943449	740.4156077	1619.798167	128.6471254	4.735162277	1.211790286
SS7-ByP5	BP3	Conv	303.11	131.66	278.07	40.79	116.91	0.579566296	0.146689683	0.253102507	0.086553271	0.312573101	0.600873627	0.220276056	0.34953339	0.430190554	8001.323923	28904.1308	55601.67983	26330.07752	0	323.7050732	265.6402795	589.3453527	1022.399802	0.360398171	2.712060406	63.23128527	0.135055932	1.605779673	1.640970371	18.37462976	155.7019569	2.653311955	1.542080933	0.158182334	0.041165778	0.000221367	1022.7602	0.199348112	181.7182991	160.4724573	9.038257382	344.7417019	713.6271259	1626.154089	132.4815931	4.750401938	1.322964127
SS7-ByP5	BP3	Inv-B	357.37	117.99	327.38	36.58	148.18	0.547376138	0.111735598	0.204129464	0.085862504	0.310839852	0.603297644	0.217452535	0.35544472	0.427102745	7931.881064	28735.33357	55860.01083	26715.75732	0	324.2162703	245.4826119	569.6988822	972.9087733	0.461208284	2.773548246	62.38401956	0.140470162	1.550793234	1.565901774	18.16886952	170.7102469	2.649165068	1.523360785	0.157311341	0.045807148	0.000204569	973.3699816	0.203118489	196.3716603	186.9453969	9.712597708	355.9353931	732.982974	1619.26281	129.0259706	4.777177073	1.281977667
SS7-ByP5	BP3	Inv-B	454.7	167.44	415.62	51.81	181.97	0.562172177	0.124657139	0.221741922	0.09094094	0.31118177	0.597877289	0.214602389	0.355848256	0.429549355	8347.160769	28586.97764	55031.48843	26912.20821	0	341.6941661	230.4262485	572.1204146	1017.651801	0.40616988	2.853782748	50.17295758	0.115469703	1.527845373	1.518143474	18.26778508	177.5291311	2.690730555	1.506660941	0.137325133	0.046869066	0.000192022	1018.057971	0.184194199	203.2246827	172.6413916	9.797070567	366.0674585	769.7388865	1565.288248	126.2170499	4.862501739	1.252503362
SS7-ByP5	BP3	Inv-B	528.19	278.13	484	85.9	202	0.582644628	0.177479339	0.304609929	0.090695764	0.310404246	0.59889999	0.215306575	0.356144754	0.428548671	8322.955617	28522.59715	55194.24984	26907.34245	0	351.3369131	234.4553419	585.792255	1017.36789	0.333901413	2.79832161	60.69493278	0.128859543	1.556658922	1.519982784	18.37941032	174.5351221	2.714806776	1.547726804	0.149198145	0.042701809	0.000195379	1017.701791	0.191899954	200.445803	176.3442004	9.68707864	365.0270918	765.4598763	1611.383812	129.0839023	4.83991888	1.251032082
SS7-ByP5	BP3	Inv-B	514.52	233.58	471.14	72.87	196.34	0.583266121	0.154667403	0.265174673	0.092648985	0.300434581	0.606916434	0.211792336	0.358028277	0.430179387	8467.194976	27496.15722	55710.35737	27019.51573	0	361.2662561	197.0426231	558.3088792	1021.915957	0.392395477	2.895750139	60.84326714	0.133125574	1.455026025	1.379409081	17.76487384	180.7921821	2.732043047	1.498043907	0.146019696	0.045565195	0.000164202	1022.308353	0.191584891	205.8133271	187.0564195	10.02929954	374.7095917	789.8721142	1579.763407	123.8402754	4.814094934	1.175331432
SS7-ByP5	BP3	Inv-B	619.97	277.28	568.35	85.64	244.2	0.570335181	0.150681798	0.264198674	0.086063122	0.306166191	0.607770687	0.213740269	0.351631964	0.434627767	7890.716107	28106.76648	55948.81806	27248.92218	0	309.7080645	217.4586571	527.1667216	1059.149822	0.459345037	2.845398185	71.73055516	0.156598666	1.447685956	1.46600286	17.24417723	179.2393217	2.576739472	1.439465131	0.164147094	0.047202963	0.000181216	1059.609167	0.211350057	203.6249236	197.9161027	9.717339745	353.1813279	737.5671352	1632.111476	131.5803234	4.730885769	1.210469471
[truncated: 6 more columns]
